# Supplementary material for: RSC Chromatin-Remodeling Complex Is Important for Mitochondrial Function in Saccharomyces cerevisiae
Source: PLoS One. 2015 Jun 18;10(6):e0130397. doi: 10.1371/journal.pone.0130397 (PMC4472808; doi:10.1371/journal.pone.0130397)
Supplement: S1 Table — (XLSX) [file pone.0130397.s002.xlsx]

## Sheet: S1 Table
S1 Table. Reproducibility of the SGA analysis
ORF	1st screeninga	2nd screeningb																rsc7c	nps1-105d
		Spot1				Spot2				Spot3				Spot4
		A	α	Double, A	Double, α	A	α	Double, A	Double, α	A	α	Double, A	Double, α	A	α	Double, A	Double, α
YAL010C	A&α	3	3	3	3	3	3	3	3	3	3	3	3	3	3	3	3	✓
YAL012W	A	3	3	1	1	3	3	1	1	3	3	1	1	3	3	1	1		✓
YAL044C	A	3	3	1	1	3	3	1	1	3	3	1	1	3	3	1	1		✓
YAL061W	A	3	3	3	3	3	3	3	3	3	3	3	3	3	3	3	3
YBL058W	A	3	3	1	1	3	3	1	1	3	3	1	1	3	3	1	1		✓
YBL099W	A&α	3	3	3	3	3	3	3	3	3	3	3	3	3	3	3	3
YBL103C	A&α	3	3	1	1	3	3	1	1	3	3	1	1	3	3	1	1		✓
YBR021W	A	3	3	1	3	3	3	1	3	3	3	1	3	3	3	1	3
YBR036C	A&α	3	3	3	3	3	3	3	3	3	3	3	3	3	3	3	3
YBR126C	A	3	3	1	1	3	3	1	1	3	3	1	1	3	3	1	1		✓
YBR127C	A	3	3	1	1	3	3	1	1	3	3	1	1	3	3	1	1		✓
YBR179C	A&α	3	3	1	1	3	3	1	1	3	3	1	1	3	3	1	1		✓
YBR194W	A&α	3	3	1	1	3	3	1	1	3	3	1	1	3	3	1	1		✓
YBR221C	α	3	3	1	1	3	3	1	1	3	3	1	1	3	3	1	1		✓
YBR248C	A	3	3	1	3	3	3	1	3	3	3	1	3	3	3	1	3
YBR251W	A	3	3	1	1	3	3	1	1	3	3	1	1	3	3	1	1		✓
YBR267W	A	3	3	3	3	3	3	3	3	3	3	3	3	3	3	3	3
YBR274W	A	3	3	3	3	3	3	3	3	3	3	3	3	3	3	3	3
YBR281C	α	3	3	3	3	3	3	3	3	3	3	3	3	3	3	3	3
YBR282W	α	3	3	1	1	3	3	1	1	3	3	1	1	3	3	1	1		✓
YCL008C	A	3	3	1	1	3	3	1	1	3	3	1	1	3	3	1	1		✓
YCL030C	A	3	3	1	3	3	3	1	3	3	3	1	3	3	3	1	3
YCL058C	A&α	3	3	3	3	3	3	3	3	3	3	3	3	3	3	3	3	✓
YCR003W	α	3	3	1	1	3	3	1	1	3	3	1	1	3	3	1	1		✓
YCR009C	A	3	3	3	3	3	3	3	3	3	3	3	3	3	3	3	3
YCR024C-A	α	3	3	3	3	3	3	3	3	3	3	3	3	3	3	3	3
YCR026C	α	3	3	3	3	3	3	3	3	3	3	3	3	3	3	3	3
YCR028C	α	3	3	3	3	3	3	3	3	3	3	3	3	3	3	3	3
YCR028C-A	A&α	3	3	3	1	3	3	3	1	3	3	3	1	3	3	3	1
YCR031C	α	3	3	3	1	3	3	3	1	3	3	3	1	3	3	3	1
YCR034W	α	3	3	3	1	3	3	3	1	3	3	3	1	3	3	3	1
YCR036W	α	3	3	3	1	3	3	3	1	3	3	3	1	3	3	3	1
YCR037C	α	3	3	3	1	3	3	3	1	3	3	3	1	3	3	3	1
YCR043C	α	3	3	3	1	3	3	3	1	3	3	3	1	3	3	3	1
YCR047C	A&α	3	3	1	1	3	3	1	1	3	3	1	1	3	3	1	1		✓
YCR050C	α	3	3	3	3	3	3	3	3	3	3	3	3	3	3	3	3
YCR051W	α	3	3	3	3	3	3	3	3	3	3	3	3	3	3	3	3
YCR053W	A&α	3	3	1	1	3	3	1	1	3	3	1	1	3	3	1	1		✓
YCR059C	α	3	3	3	3	3	3	3	3	3	3	3	3	3	3	3	3
YCR082W	α	3	3	3	3	3	3	3	3	3	3	3	3	3	3	3	3
YCR084C	α	3	3	1	1	3	3	1	1	3	3	1	1	3	3	1	1		✓
YDL047W	α	3	3	1	1	3	3	1	1	3	3	1	1	3	3	1	1		✓
YDL074C	A&α	3	3	3	1	3	3	3	1	3	3	3	1	3	3	3	1	✓
YDL075W	α	3	3	1	1	3	3	1	1	3	3	1	1	3	3	1	1		✓
YDL116W	α	3	3	1	1	3	3	1	1	3	3	1	1	3	3	1	1		✓
YDL142C	A&α	3	3	3	3	3	3	3	3	3	3	3	3	3	3	3	3
YDL198C	A&α	3	3	1	1	3	3	1	1	3	3	1	1	3	3	1	1		✓
YDR028C	A&α	3	3	1	1	3	3	1	1	3	3	1	1	3	3	1	1		✓
YDR127W	A&α	3	3	1	1	3	3	1	1	3	3	1	1	3	3	1	1		✓
YDR137W	A&α	3	3	1	1	3	3	1	1	3	3	1	1	3	3	1	1	✓	✓
YDR158W	A&α	3	3	1	1	3	3	1	1	3	3	1	1	3	3	1	1		✓
YDR176W	A&α	3	3	3	3	3	3	3	3	3	3	3	3	3	3	3	3	✓
YDR289C	A&α	3	3	3	3	3	3	3	3	3	3	3	3	3	3	3	3	✓
YDR334W	A&α	3	3	3	1	3	3	3	1	3	3	3	1	3	3	3	1	✓
YDR378C	A&α	3	3	1	1	3	3	1	1	3	3	1	1	3	3	1	1	✓	✓
YDR392W	A&α	3	3	3	1	3	3	3	3	3	3	3	1	3	3	3	3	✓
YDR462W	A	3	3	3	3	3	3	3	3	3	3	3	3	3	3	3	3
YDR521W	α	3	3	1	3	3	3	1	3	3	3	1	3	3	3	1	3
YDR532C	A&α	3	3	2	1	3	3	2	1	3	3	2	1	3	3	2	2		✓
YEL003W	A&α	3	3	3	3	3	3	3	3	3	3	3	3	3	3	3	3	✓
YEL027W	A&α	3	3	1	1	3	3	1	1	3	3	1	1	3	3	1	1		✓
YEL046C	α	3	3	1	1	3	3	1	1	3	3	1	1	3	3	1	1		✓
YEL063C	A&α	3	3	1	1	3	3	3	1	3	3	3	1	3	3	3	1
YER052C	A&α	3	3	1	1	3	3	1	1	3	3	1	1	3	3	1	1		✓
YER055C	A	3	3	1	3	3	3	1	3	3	3	1	3	3	3	1	3
YER063W	A	3	3	3	3	3	3	3	3	3	3	3	3	3	3	3	3
YER069W	A&α	3	3	1	1	3	3	1	1	3	3	1	1	3	3	1	1		✓
YFR001W	A	3	3	1	1	3	3	1	1	3	3	1	1	3	3	1	1		✓
YFR025C	α	3	3	1	3	3	3	1	3	3	3	1	3	3	3	1	3
YGL041C	A	3	3	3	3	3	3	3	3	3	3	3	3	3	3	3	3
YGL086W	A&α	3	3	3	3	3	3	3	3	3	3	3	3	3	3	3	3	✓
YGL156W	A	3	3	3	3	3	3	3	3	3	3	3	3	3	3	3	3
YGL244W	A&α	3	3	3	3	3	3	2	3	3	3	3	3	3	3	3	3	✓
YGL252C	α	3	3	1	1	3	3	1	1	3	3	1	1	3	3	1	1		✓
YGR064W	A	3	3	1	3	3	3	1	3	3	3	1	3	3	3	1	3
YGR150C	A&α	3	3	1	1	3	3	1	1	3	3	1	1	3	3	1	1		✓
YGR155W	A	1	3	1	3	1	3	1	3	1	3	1	3	1	3	1	3
YGR159C	α	3	3	1	1	3	3	1	1	3	3	1	1	3	3	1	1		✓
YGR160W	A	3	3	3	3	3	3	3	3	3	3	3	3	3	3	3	3
YGR162W	α	3	3	1	1	3	3	1	1	3	3	1	1	3	3	1	1		✓
YGR188C	A&α	3	3	1	1	3	3	1	1	3	3	1	1	3	3	1	1	✓	✓
YGR200C	A&α	3	3	1	1	3	3	1	1	3	3	1	1	3	3	1	1	✓	✓
YGR208W	A	3	3	1	1	3	3	1	1	3	3	1	1	3	3	1	1		✓
YGR272C	A	3	3	1	1	3	3	1	1	3	3	1	1	3	3	1	1		✓
YHL011C	α	3	3	1	1	3	3	1	1	3	3	1	1	3	3	1	1		✓
YHL047C	α	3	3	1	1	3	3	1	1	3	3	1	1	3	3	1	1		✓
YHR004C	A	3	3	3	3	3	3	3	3	3	3	3	3	3	3	3	3
YHR010W	A&α	3	3	1	1	3	3	1	1	3	3	1	1	3	3	1	1		✓
YHR013C	A	3	3	3	3	3	3	3	3	3	3	3	3	3	3	3	3
YHR021C	α	3	3	1	1	3	3	1	1	3	3	1	1	3	3	1	1		✓
YHR048W	α	3	3	3	3	3	3	3	3	3	3	3	3	3	3	3	3
YHR060W	A&α	3	3	1	1	3	3	1	1	3	3	1	1	3	3	1	1		✓
YHR076W	A	3	3	3	3	3	3	3	3	3	3	3	3	3	3	3	3
YHR100C	A&α	3	3	1	3	3	3	1	3	3	3	1	3	3	3	1	3
YHR142W	α	3	3	3	3	3	3	3	3	3	3	3	3	3	3	3	3
YHR191C	A&α	3	3	1	1	3	3	1	1	3	3	1	1	3	3	1	1	✓	✓
YIL020C	A	3	3	1	3	3	3	1	3	3	3	1	3	3	3	1	3
YIL069C	α	1	3	1	3	1	3	1	3	1	3	1	3	1	3	1	3
YIL099W	A	3	3	3	3	3	3	3	3	3	3	3	3	3	3	3	3
YIL103W	A	3	3	3	3	3	3	3	3	3	3	3	3	3	3	3	3
YIR021W	A&α	3	3	1	1	3	3	1	1	3	3	1	1	3	3	1	1		✓
YIR033W	A	3	3	1	3	3	3	3	3	3	3	1	1	3	3	3	3
YJL071W	A	3	3	1	1	3	3	1	1	3	3	1	1	3	3	1	1		✓
YJL088W	A	3	3	1	1	3	3	1	1	3	3	1	1	3	3	1	1		✓
YJL095W	A&α	3	3	3	3	3	3	3	3	3	3	3	3	3	3	3	3	✓
YJL115W	A&α	3	3	3	3	3	3	3	3	3	3	3	3	3	3	3	3	✓
YJL140W	A&α	3	3	1	1	3	3	1	1	3	3	1	1	3	3	1	1		✓
YJL168C	A&α	3	3	1	1	3	3	1	1	3	3	1	1	3	3	1	1	✓	✓
YJL189W	A	3	3	1	1	3	3	1	1	3	3	1	1	3	3	1	1		✓
YJL204C	A	3	3	1	1	3	3	1	1	3	3	1	1	3	3	1	1		✓
YJR015W	α	3	3	3	3	3	3	3	3	3	3	3	3	3	3	3	3
YJR024C	A	3	3	3	3	3	3	3	3	3	3	3	3	3	3	3	3
YJR031C	A	3	3	3	3	3	3	3	3	3	3	3	3	3	3	3	3
YJR060W	A&α	3	3	1	3	3	3	1	3	3	3	1	3	3	3	1	3	✓
YJR063W	α	3	3	1	1	3	3	1	1	3	3	1	1	3	3	1	1		✓
YJR102C	A	3	3	1	1	3	3	1	1	3	3	1	1	3	3	1	1		✓
YJR104C	A&α	3	3	1	1	3	3	1	1	3	3	1	1	3	3	1	1		✓
YJR109C	A&α	3	3	1	3	3	3	1	3	3	3	1	3	3	3	1	3
YJR113C	A	3	3	1	1	3	3	1	1	3	3	1	1	3	3	1	1		✓
YJR139C	A&α	3	3	1	1	3	3	1	1	3	3	1	1	3	3	1	1		✓
YJR144W	A&α	3	3	1	1	3	3	1	1	3	3	1	1	3	3	1	1		✓
YKL119C	A	3	3	1	1	3	3	1	1	3	3	1	1	3	3	1	1		✓
YKL204W	A&α	3	3	1	1	3	3	1	1	3	3	1	1	3	3	1	1	✓	✓
YKR001C	A&α	3	3	3	3	3	3	3	3	3	3	3	3	3	3	3	3	✓
YKR024C	A&α	3	3	1	1	3	3	1	1	3	3	1	1	3	3	1	1		✓
YKR029C	A	3	3	3	3	3	3	3	3	3	3	3	3	3	3	3	3
YKR035W-A	A	3	3	1	1	3	3	1	3	3	3	1	1	3	3	1	3
YLR015W	A&α	3	3	3	3	3	3	3	3	3	3	3	3	3	3	3	3	✓
YLR025W	A&α	3	3	1	1	3	3	1	1	3	3	1	1	3	3	1	1		✓
YLR027C	A&α	3	3	1	1	3	3	1	1	3	3	1	1	3	3	1	1		✓
YLR039C	A&α	3	3	1	1	3	3	1	1	3	3	1	1	3	3	1	1	✓	✓
YLR069C	A	3	3	1	2	3	3	1	2	3	3	1	2	3	3	1	2		✓
YLR074C	A	3	3	1	1	3	3	1	1	3	3	1	1	3	3	1	1		✓
YLR079W	A&α	3	3	3	1	3	3	3	1	3	3	3	1	3	3	3	1	✓
YLR240W	α	3	3	1	1	3	3	1	1	3	3	1	1	3	3	1	1		✓
YLR244C	α	3	3	1	1	3	3	1	1	3	3	1	1	3	3	1	1		✓
YLR357W	α	3	3	1	1	3	3	1	1	3	3	1	1	3	3	1	1		✓
YLR420W	α	3	3	3	1	3	3	3	1	3	3	3	1	3	3	3	1
YLR423C	A&α	3	3	1	1	3	3	1	1	3	3	1	1	3	3	1	1	✓	✓
YLR439W	α	3	3	1	1	3	3	1	1	3	3	1	1	3	3	1	1		✓
YML128C	A&α	3	3	3	3	3	3	3	3	3	3	3	3	3	3	3	3	✓
YMR073C	A	3	3	3	3	3	3	3	3	3	3	3	3	3	3	3	3
YMR091C	α	3	3	1	1	3	3	1	1	3	3	1	1	3	3	1	1		✓
YMR142C	α	3	3	1	1	3	3	1	1	3	3	1	1	3	3	1	1		✓
YMR267W	α	3	3	1	1	3	3	1	1	3	3	1	1	3	3	1	1		✓
YMR307W	A&α	3	3	1	1	3	3	1	3	3	3	1	3	3	3	1	3	✓
YNL005C	A	3	3	1	1	3	3	1	1	3	3	1	1	3	3	1	1		✓
YNL013C	α	3	3	3	3	3	3	3	3	3	3	3	3	3	3	3	3
YNL037C	A&α	3	3	3	3	3	3	3	3	3	3	3	3	3	3	3	3
YNL059C	A&α	3	3	1	1	3	3	1	1	3	3	1	1	3	3	1	1		✓
YNL064C	A&α	3	3	1	1	3	3	1	1	3	3	1	1	3	3	1	1		✓
YNL121C	A	3	3	3	3	3	3	3	3	3	3	3	3	3	3	3	3
YNL147W	α	3	3	1	1	3	3	1	1	3	3	1	1	3	3	1	1		✓
YNR010W	α	3	3	1	1	3	3	1	1	3	3	1	1	3	3	1	1		✓
YNR037C	A&α	3	3	1	1	3	3	1	1	3	3	1	1	3	3	1	1		✓
YNR051C	A&α	3	3	1	3	3	3	1	3	3	3	1	3	3	3	1	3	✓
YOL012C	A&α	3	3	3	3	3	3	3	3	3	3	3	3	3	3	3	3	✓
YOL023W	A&α	3	3	1	3	3	3	1	3	3	3	1	3	3	3	1	3	✓
YOL067C	α	3	3	1	1	3	3	1	1	3	3	1	1	3	3	1	1		✓
YOR078W	A	3	3	3	3	3	3	2	3	3	3	2	3	3	3	2	3
YOR130C	α	3	3	3	3	3	3	3	3	3	3	3	3	3	3	3	3
YOR135C	A&α	3	3	3	2	3	3	3	2	3	3	3	2	3	3	3	3
YOR136W	A	3	3	1	1	3	3	1	1	3	3	1	1	3	3	1	1		✓
YOR141C	A&α	3	3	1	1	3	3	1	1	3	3	1	1	3	3	1	1	✓	✓
YOR144C	A&α	3	3	3	3	3	3	3	3	3	3	3	3	3	3	3	3
YOR184W	A	3	3	1	1	3	3	1	1	3	3	1	1	3	3	1	1		✓
YOR258W	A&α	3	3	1	1	3	3	1	1	3	3	1	1	3	3	1	1		✓
YOR302W	α	3	3	1	1	3	3	1	1	3	3	1	1	3	3	1	1		✓
YOR303W	α	3	3	1	1	3	3	1	1	3	3	1	1	3	3	1	1		✓
YPL001W	A	3	3	3	3	3	3	3	3	3	3	3	3	3	3	3	3
YPL002C	α	3	3	1	1	3	3	1	1	3	3	1	1	3	3	1	1		✓
YPL065W	A&α	3	3	1	1	3	3	1	1	3	3	1	1	3	3	1	1		✓
YPL086C	A&α	3	3	3	3	3	3	3	3	3	3	3	3	3	3	3	3	✓
YPL097W	A&α	3	3	1	1	3	3	1	1	3	3	1	1	3	3	1	1		✓
YPL106C	α	3	3	3	3	3	3	3	3	3	3	3	3	3	3	3	3
YPL161C	α	3	3	1	1	3	3	1	1	3	3	1	1	3	3	1	1		✓
YPL173W	A	3	3	2	3	3	3	2	3	3	3	2	3	3	3	2	3
YPL180W	A&α	3	3	3	3	3	3	3	3	3	3	3	3	3	3	3	3
YPL188W	A&α	3	3	1	1	3	3	1	1	3	3	1	1	3	3	1	1		✓
YPR047W	A	3	3	1	2	3	3	1	2	3	3	1	1	3	3	1	2		✓
YPR070W	A&α	3	3	3	3	3	3	3	3	3	3	3	3	3	3	3	3	✓
YPR099C	A	3	3	1	1	3	3	1	1	3	3	1	1	3	3	1	1		✓
YPR101W	A	3	3	1	1	3	3	1	1	3	3	1	1	3	3	1	1		✓
YPR135W	A&α	3	3	3	3	3	3	3	3	3	3	3	3	3	3	3	3	✓
a) Results of 1st SGA screening. "A&α", "A" and "α" represent haploid double mutants which exhibited synthetic growth defect in both mating-type background, only MATa and only MATα, respectively.
b) Numerals represent the growth levels of single or double haploid strain in each mating-type; 3: normal growth, 2: slow growth, 1: no growth
c) ✓:Synthetic lethality/sickness with rsc7D [18]
d) ✓:Synthetic lethality/sickness with nps1-105 based on this study
