# Supplementary material for: RSC Chromatin-Remodeling Complex Is Important for Mitochondrial Function in Saccharomyces cerevisiae
Source: PLoS One. 2015 Jun 18;10(6):e0130397. doi: 10.1371/journal.pone.0130397 (PMC4472808; doi:10.1371/journal.pone.0130397)
Supplement: S2 Table — (XLSX) [file pone.0130397.s003.xlsx]

## Sheet: S2 Table
S2 Table. GO terms enriched among the 95 positive genes in terms of biological process
GOID	GO term	Cluster frequencya	Background frequencyb	P-value	Genes annotated to the GO termc
GO:0007005	mitochondrion organization	0.189474	0.0615336	1.11184e-05	RTG3, FZO1, MRPS5, MRPL27, MRPL32, GGC1, CCM1, RSM7, MGM101, MEF1, ATG17, MRPL4, MRP7, YDJ1, RSM19, MSY1, MSF1, MRPL51
GO:0006520	cellular amino acid metabolic process	0.178947	0.0332913	8.86944e-09	CYS3, GCV3, THR4, HOM2, GLY1, HOM3, ARG5,6, SER2, ARG2, ARG3, HOM6, AAT2, IDH2, SER1, CPA1, MSY1, MSF1
GO:0006366	transcription from RNA polymerase II promoter	0.157895	0.0757337	0.00296585	RTG3, TUP1, NUP84, REG1, RTG2, ELP2, RPB4, VPS25, SOD1, VPS34, RSC2, NPL6, CSE2, RTG1, SNF8
GO:0042221	response to chemical	0.126316	0.0634269	0.00973327	RTG3, TPS1, TUP1, SIT4, RTG2, EFG1, VPS25, SOD1, SNF7, RTG1, SNF8, POS5
GO:0032543	mitochondrial translation	0.115789	0.0222468	6.02636e-06	MRPS5, MRPL27, MRPL32, RSM7, MEF1, MRPL4, MRP7, RSM19, MSY1, MSF1, MRPL51
GO:0006605	protein targeting	0.105263	0.0440202	0.00573766	RTG3, STP22, NUP84, VMA3, RTG2, VPS25, NPL6, YDJ1, SNF8, VPS28
GO:0006325	chromatin organization	0.0947368	0.0497002	0.0266605	TUP1, NUP84, REG1, RTG2, SET2, RSC2, NPL6, ARP5, ARP8
GO:0006974	cellular response to DNA damage stimulus	0.0842105	0.0467024	0.0424825	TUP1, SIT4, NUP84, MGM101, RSC2, NPL6, ARP8, HNT3
GO:0051603	proteolysis involved in cellular protein catabolic process	0.0842105	0.0372357	0.0160899	SHP1, STP22, BUB1, VPS25, SNF7, YDJ1, SNF8, VPS28
GO:0006364	rRNA processing	0.0842105	0.0481224	0.0475094	BUD23, LSM6, LOC1, NSR1, EFG1, RPS27B, DBP7, LSM7
GO:0042274	ribosomal small subunit biogenesis	0.0736842	0.0213001	0.00308128	BUD23, LSM6, LOC1, NSR1, EFG1, RPS27B, LSM7
GO:0051169	nuclear transport	0.0736842	0.0272957	0.0105071	RTG3, BUD23, NUP84, RTG2, RPB4, BUD20, NPL6
GO:0006873	cellular ion homeostasis	0.0736842	0.0195645	0.00196037	VMA2, GGC1, VMA3, ARN2, VMA22, SOD1, VPH2
GO:0008380	RNA splicing	0.0526316	0.0224045	0.0420221	LSM6, CCM1, MRS1, LSM7, SNT309
GO:0016197	endosomal transport	0.0526316	0.0138845	0.00806809	STP22, RGP1, RCY1, SNF7, RIC1
GO:0070925	organelle assembly	0.0526316	0.019249	0.0260363	SHP1, NSR1, TIF4631, RPS27B, ATG17
Only the significant enriched GO terms with high cluster frequency (cluster frequency >5%, P<0.05) are listed.
a) Frequency of genes annotated to a GO term in the 95 genes, whose deletions are responsible for growth defects in combination with nps1-105
b) Frequency of genes annotated to a GO term in the entire gene set
c) Underlined genes are previously identified ones by the SGA analysis with rsc7Δ as a query [22].
