# Supplementary material for: RSC Chromatin-Remodeling Complex Is Important for Mitochondrial Function in Saccharomyces cerevisiae
Source: PLoS One. 2015 Jun 18;10(6):e0130397. doi: 10.1371/journal.pone.0130397 (PMC4472808; doi:10.1371/journal.pone.0130397)
Supplement: S3 Table — (XLSX) [file pone.0130397.s004.xlsx]

## Sheet: S3 Table
S3 Table. Differntial DNA microarray data of nps1-13 vs. BY4743.
ORF	Gene	nps1-13/WT	log2 ratio
YCL021W-A	YCL021W-A	225.789	7.81883
YPL209C	IPL1	189.567	7.56657
YJR075W	HOC1	90.1464	6.4942
YKL187C	YKL187C	57.5424	5.84655
YFL017C	GNA1	54.3755	5.76488
YFL067W	YFL067W	23.1286	4.53161
YAL064W-B	YAL064W-B	19.1989	4.26295
YBR072W	HSP26	17.7693	4.15132
YLR029C	RPL15A	17.2948	4.11227
YAL067C	SEO1	15.7667	3.97881
YDL219W	DTD1	14.7328	3.88096
YJL167W	ERG20	12.5451	3.64905
YMR005W	TAF4	11.1589	3.48012
YCL024W	KCC4	11.0089	3.4606
YGR267C	FOL2	9.98988	3.32047
YNL287W	SEC21	9.28744	3.21528
YDR371W	CTS2	8.76056	3.13102
YGL095C	VPS45	7.55762	2.91793
YBL017C	PEP1	7.45582	2.89837
YMR300C	ADE4	7.32577	2.87298
YDL247W	MPH2	7.21369	2.85074
YHL001W	RPL14B	7.0419	2.81596
YBR293W	VBA2	6.95394	2.79783
YGR207C	YGR207C	6.78987	2.76338
YDR214W	AHA1	6.6756	2.7389
YJL053W	PEP8	6.66445	2.73648
YBR074W	YBR074W	5.9033	2.56152
YKL120W	OAC1	5.84991	2.54841
YJL171C	YJL171C	5.8354	2.54483
YIR012W	SQT1	5.55534	2.47387
YBL076C	ILS1	5.41996	2.43828
YDR518W	EUG1	5.31483	2.41002
YIL127C	RRT14	5.24209	2.39014
YLR251W	SYM1	5.09159	2.34812
YER075C	PTP3	4.99524	2.32055
YER175W-A	YER175W-A	4.96714	2.31241
YGR053C	YGR053C	4.94976	2.30736
YGR230W	BNS1	4.85584	2.27972
YDR108W	TRS85	4.83839	2.27453
YBR182C	SMP1	4.72795	2.24121
YJR140C	HIR3	4.71394	2.23693
YPL057C	SUR1	4.67044	2.22356
YIL123W	SIM1	4.58341	2.19642
YJR148W	BAT2	4.56025	2.18911
YPR003C	YPR003C	4.42228	2.14479
YMR315W-A	YMR315W-A	4.34607	2.11971
YLR404W	FLD1	4.33551	2.1162
YHR086W-A	YHR086W-A	4.06378	2.02282
YOR371C	GPB1	3.96426	1.98705
YOL124C	TRM11	3.9285	1.97398
YDR109C	YDR109C	3.92277	1.97187
YMR161W	HLJ1	3.88727	1.95876
YIR036C	IRC24	3.78636	1.92081
YGR250C	YGR250C	3.76734	1.91355
YNL027W	CRZ1	3.74667	1.90561
YKR027W	BCH2	3.73109	1.8996
YHR132W-A	IGO2	3.71917	1.89498
YIL111W	COX5B	3.62029	1.8561
YDL161W	ENT1	3.5804	1.84012
YDL229W	SSB1	3.55173	1.82852
YBR221C	PDB1	3.50397	1.80899
YGL124C	MON1	3.50118	1.80784
YOR191W	ULS1	3.47274	1.79607
YNL034W	YNL034W	3.434	1.77989
YOL078W	AVO1	3.42638	1.77668
YDR363W	ESC2	3.41417	1.77154
YIL019W	FAF1	3.40393	1.7672
YDL243C	AAD4	3.40073	1.76584
YER051W	JHD1	3.38049	1.75723
YMR024W	MRPL3	3.37202	1.75361
YCL049C	YCL049C	3.3673	1.75159
YMR231W	PEP5	3.35307	1.74548
YER093C	TSC11	3.26276	1.70609
YOL009C	MDM12	3.24683	1.69903
YPL017C	IRC15	3.19127	1.67413
YIR018W	YAP5	3.14566	1.65336
YDR395W	SXM1	3.13488	1.64841
YBR182C-A	YBR182C-A	3.11492	1.6392
YFR008W	FAR7	3.1058	1.63496
YPR101W	SNT309	3.07665	1.62136
YOR114W	YOR114W	3.05521	1.61127
YDR041W	RSM10	3.04901	1.60834
YGR059W	SPR3	3.00757	1.5886
YCR044C	PER1	3.00733	1.58848
YDL025C	YDL025C	3.00273	1.58628
YGL176C	YGL176C	2.99032	1.5803
YOR009W	TIR4	2.98884	1.57958
YJL037W	IRC18	2.96716	1.56908
YLR058C	SHM2	2.93253	1.55215
YBR072C-A	YBR072C-A	2.92662	1.54924
YPL216W	YPL216W	2.9236	1.54775
YML003W	YML003W	2.923	1.54745
YAR028W	YAR028W	2.91854	1.54525
YKR026C	GCN3	2.90621	1.53914
YPR168W	NUT2	2.90314	1.53761
YLR148W	PEP3	2.89124	1.53169
YBR291C	CTP1	2.876	1.52407
YHR207C	SET5	2.86779	1.51994
YJL094C	KHA1	2.85372	1.51284
YJR099W	YUH1	2.85188	1.51192
YPL183C	RTT10	2.80574	1.48838
YGR169C-A	YGR169C-A	2.78183	1.47603
YML015C	TAF11	2.77168	1.47076
YIL033C	BCY1	2.75695	1.46307
YMR163C	INP2	2.75402	1.46154
YPL022W	RAD1	2.72696	1.4473
YML058W-A	HUG1	2.72622	1.4469
YJL073W	JEM1	2.71099	1.43882
YGL164C	YRB30	2.69502	1.4303
YGL163C	RAD54	2.68793	1.4265
YGR037C	ACB1	2.68779	1.42642
YIL031W	ULP2	2.68617	1.42555
YLR190W	MMR1	2.68586	1.42538
YLR254C	NDL1	2.66104	1.41199
YBL068W	PRS4	2.65052	1.40628
YML079W	YML079W	2.63029	1.39522
YOR161C	PNS1	2.62734	1.3936
YHR213W-A	YHR213W-A	2.62064	1.38992
YLR253W	YLR253W	2.61805	1.38849
YJL174W	KRE9	2.61372	1.3861
YOL010W	RCL1	2.58931	1.37257
YIR037W	HYR1	2.57614	1.36521
YIL110W	MNI1	2.57004	1.36179
YPR133C	SPN1	2.56982	1.36167
YDR338C	YDR338C	2.55447	1.35302
YPL077C	YPL077C	2.55296	1.35217
YIL145C	PAN6	2.53986	1.34475
YLL018C-A	COX19	2.52668	1.33724
YGL021W	ALK1	2.52567	1.33666
YKR100C	SKG1	2.52547	1.33655
YCR020C-A	MAK31	2.52241	1.3348
YCL028W	RNQ1	2.52179	1.33445
YHR213W	YHR213W	2.48882	1.31546
YMR022W	UBC7	2.48512	1.31331
YLR130C	ZRT2	2.47203	1.3057
YMR017W	SPO20	2.45691	1.29684
YOL032W	OPI10	2.44125	1.28762
YCR046C	IMG1	2.43377	1.28319
YLR267W	BOP2	2.4302	1.28107
YML014W	TRM9	2.42414	1.27747
YIL046W-A	YIL046W-A	2.42074	1.27545
YGL211W	NCS6	2.39371	1.25925
YCR090C	YCR090C	2.3867	1.25502
YDL198C	GGC1	2.38337	1.253
YBR298C	MAL31	2.37766	1.24955
YLR004C	THI73	2.37229	1.24628
YDR399W	HPT1	2.36857	1.24401
YOL057W	YOL057W	2.36198	1.24
YHR109W	CTM1	2.35786	1.23748
YCR017C	CWH43	2.35665	1.23674
YGL254W	FZF1	2.35658	1.23669
YJL133W	MRS3	2.35122	1.23341
YPL208W	RKM1	2.35076	1.23313
YJL056C	ZAP1	2.34739	1.23106
YMR171C	EAR1	2.3412	1.22725
YJR052W	RAD7	2.33997	1.22649
YJR112W-A	YJR112W-A	2.32949	1.22001
YGL082W	YGL082W	2.32516	1.21733
YHR086W	NAM8	2.32311	1.21606
YDL085C-A	YDL085C-A	2.31838	1.21312
YIL040W	APQ12	2.30968	1.20769
YIR002C	MPH1	2.30638	1.20563
YLR431C	ATG23	2.30178	1.20275
YKL198C	PTK1	2.30131	1.20246
YIR035C	YIR035C	2.29747	1.20005
YBR156C	SLI15	2.28935	1.19494
YFR007W	YFH7	2.2856	1.19257
YOR080W	DIA2	2.28472	1.19202
YOR174W	MED4	2.283	1.19093
YDR450W	RPS18A	2.28086	1.18958
YGR058W	PEF1	2.27623	1.18665
YIL160C	POT1	2.26843	1.18169
YJR057W	CDC8	2.25633	1.17398
YMR029C	FAR8	2.25471	1.17294
YIL103W	DPH1	2.23398	1.15962
YGR004W	PEX31	2.23048	1.15735
YLR226W	BUR2	2.2232	1.15264
YIR001C	SGN1	2.22045	1.15085
YKL173W	SNU114	2.21958	1.15028
YDR042C	YDR042C	2.21303	1.14602
YIL046W	MET30	2.21064	1.14447
YIL084C	SDS3	2.20975	1.14388
YKR101W	SIR1	2.2083	1.14294
YHR018C	ARG4	2.20802	1.14275
YBR230W-A	YBR230W-A	2.20675	1.14193
YIL014W	MNT3	2.20119	1.13828
YDR381C-A	YDR381C-A	2.19616	1.13498
YJL057C	IKS1	2.1851	1.1277
YKL117W	SBA1	2.17903	1.12368
YGR044C	RME1	2.17663	1.12209
YIL010W	DOT5	2.16341	1.11331
YDR318W	MCM21	2.15764	1.10946
YOR303W	CPA1	2.14722	1.10247
YMR047C	NUP116	2.13838	1.09652
YKL163W	PIR3	2.133	1.09289
YLR418C	CDC73	2.12785	1.08939
YBL071C-B	YBL071C-B	2.12691	1.08876
YML111W	BUL2	2.12553	1.08782
YOL069W	NUF2	2.12133	1.08497
YMR120C	ADE17	2.12117	1.08486
YPR169W	JIP5	2.12014	1.08416
YIL042C	PKP1	2.118	1.0827
YDR016C	DAD1	2.11791	1.08264
YIL036W	CST6	2.1172	1.08216
YBL087C	RPL23A	2.11622	1.08149
YPR104C	FHL1	2.1126	1.07902
YNR018W	YNR018W	2.11035	1.07748
YPL141C	YPL141C	2.10475	1.07365
YMR003W	YMR003W	2.10325	1.07262
YBR115C	LYS2	2.10041	1.07067
YMR105W-A	YMR105W-A	2.09951	1.07005
YLL002W	RTT109	2.09157	1.06459
YDR110W	FOB1	2.09078	1.06404
YPL038W-A	YPL038W-A	2.08951	1.06316
YPL210C	SRP72	2.08474	1.05986
YBR256C	RIB5	2.08178	1.05782
YNL215W	IES2	2.08156	1.05767
YKL107W	YKL107W	2.0802	1.05672
YBR146W	MRPS9	2.07944	1.0562
YIL006W	YIA6	2.07485	1.05301
YMR093W	UTP15	2.07378	1.05227
YPL244C	HUT1	2.07134	1.05057
YLR204W	QRI5	2.06962	1.04936
YNR046W	TRM112	2.06321	1.04489
YML098W	TAF13	2.06303	1.04477
YPL222W	FMP40	2.05649	1.04019
YGL190C	CDC55	2.05566	1.0396
YIR004W	DJP1	2.05071	1.03613
YFR024C-A	LSB3	2.05026	1.03581
YBR042C	CST26	2.03317	1.02373
YJR022W	LSM8	2.03262	1.02334
YBR106W	PHO88	2.03197	1.02288
YIL029C	YIL029C	2.03185	1.02279
YDR003W	RCR2	2.02756	1.01975
YDR101C	ARX1	2.02659	1.01906
YOR093C	YOR093C	2.02241	1.01608
YHL028W	WSC4	2.01755	1.01261
YDR253C	MET32	2.01659	1.01192
YKL161C	YKL161C	2.01511	1.01086
YOL120C	RPL18A	2.0148	1.01064
YIL115C	NUP159	2.01304	1.00938
YER012W	PRE1	2.0113	1.00813
YIL045W	PIG2	2.00772	1.00556
YJR142W	YJR142W	2.00184	1.00133
YDL205C	HEM3	1.99371	0.995455
YJL197W	UBP12	1.99356	0.995347
YHR202W	---	1.98585	0.989756
YOL065C	INP54	1.98492	0.989079
YPL212C	PUS1	1.98439	0.988695
YAL034W-A	MTW1	1.9835	0.988051
YGR128C	UTP8	1.98253	0.987344
YIR009W	MSL1	1.98044	0.98582
YOR321W	PMT3	1.97941	0.985068
YDR017C	KCS1	1.97689	0.983234
YIL135C	VHS2	1.97602	0.982596
YNR054C	ESF2	1.97594	0.98254
YOL015W	IRC10	1.97168	0.979429
YOR381W-A	---	1.97046	0.97853
YGR240C-A	---	1.96669	0.975771
YJL095W	BCK1	1.96624	0.975441
YIL076W	SEC28	1.96586	0.975162
YER172C	BRR2	1.96387	0.973697
YBR005W	RCR1	1.9626	0.972764
YDR087C	RRP1	1.95057	0.963898
YBL101C	ECM21	1.94813	0.962092
YMR177W	MMT1	1.94779	0.961838
YJR050W	ISY1	1.9458	0.960365
YJR021C	REC107	1.94319	0.958425
YJR063W	RPA12	1.93735	0.954083
YMR111C	---	1.93497	0.952309
YER019C-A	SBH2	1.93285	0.950733
YJR035W	RAD26	1.93237	0.950372
YIL124W	AYR1	1.92654	0.946012
YJR124C	---	1.92592	0.94555
YCR086W	CSM1	1.92374	0.943912
YOL101C	IZH4	1.92339	0.94365
YJR045C	SSC1	1.91868	0.940111
YMR288W	HSH155	1.91829	0.939825
YOR138C	RUP1	1.91565	0.937831
YNR075W	COS10	1.91524	0.937527
YMR269W	TMA23	1.91318	0.935975
YLL046C	RNP1	1.91188	0.93499
YNR074C	AIF1	1.90469	0.929559
YOL077C	BRX1	1.90312	0.92837
YIR018C-A	---	1.89433	0.921684
YIL101C	XBP1	1.88653	0.915734
YGL183C	MND1	1.88547	0.914926
YLR003C	CMS1	1.88517	0.914692
YMR038C	CCS1	1.88394	0.913756
YJL108C	PRM10	1.87508	0.906949
YOR001W	RRP6	1.87143	0.904143
YIR022W	SEC11	1.86634	0.900212
YOL011W	PLB3	1.8645	0.898785
YGR103W	NOP7	1.85998	0.895289
YKR009C	FOX2	1.85928	0.894742
YBR166C	TYR1	1.85908	0.894592
YLR205C	HMX1	1.85776	0.893562
YMR013W-A	---	1.85735	0.893247
YDR028C	REG1	1.85655	0.892627
YNL094W	APP1	1.85476	0.891231
YDR084C	TVP23	1.85302	0.889882
YOL086W-A	---	1.85251	0.889483
YOR164C	---	1.84895	0.886708
YKR081C	RPF2	1.84586	0.884293
YGR075C	PRP38	1.84431	0.883084
YGR089W	NNF2	1.844	0.882839
YJR083C	ACF4	1.84192	0.881213
YNL186W	UBP10	1.84125	0.880687
YKR064W	OAF3	1.83943	0.879259
YGL086W	MAD1	1.83802	0.878155
YPR105C	COG4	1.83385	0.874878
YNL061W	NOP2	1.83051	0.872243
YAL064C-A	---	1.82806	0.870314
YGR015C	---	1.8267	0.869243
YMR039C	SUB1	1.8244	0.867424
YHR187W	IKI1	1.8217	0.865282
YBR249C	ARO4	1.82114	0.864846
YOR208W	PTP2	1.82114	0.864843
YIR026C	YVH1	1.82009	0.864006
YDR536W	STL1	1.8195	0.863539
YIR006C	PAN1	1.8189	0.863068
YIL121W	QDR2	1.81841	0.862675
YMR145C	NDE1	1.81657	0.861218
YLL051C	FRE6	1.81288	0.858281
YOR336W	KRE5	1.81178	0.85741
YOR341W	RPA190	1.80991	0.855922
YEL001C	IRC22	1.80696	0.853565
YJL099W	CHS6	1.80275	0.850198
YDL224C	WHI4	1.80201	0.849609
YJR138W	IML1	1.80177	0.849417
YKL204W	EAP1	1.80115	0.848915
YIL091C	---	1.80014	0.848109
YDL217C	TIM22	1.80001	0.848005
YIL162W	SUC2	1.79884	0.84707
YHR080C	---	1.7975	0.845995
YBR196C-A	---	1.79621	0.844958
YER180C	ISC10	1.79551	0.84439
YNL197C	WHI3	1.79279	0.842204
YGL181W	GTS1	1.79151	0.841177
YOR070C	GYP1	1.79067	0.840503
YCR100C	---	1.78882	0.839005
YPL165C	SET6	1.78777	0.838162
YIR028W	DAL4	1.78739	0.837851
YJL010C	NOP9	1.78521	0.836096
YCR019W	MAK32	1.78353	0.834736
YLR405W	DUS4	1.78246	0.83387
YKR067W	GPT2	1.78088	0.832591
YIL008W	URM1	1.78056	0.832329
YOR270C	VPH1	1.77883	0.830927
YJR086W	STE18	1.77782	0.830106
YHR115C	DMA1	1.77693	0.829387
YOR034C	AKR2	1.7753	0.828066
YBR140C	IRA1	1.77355	0.826641
YDR204W	COQ4	1.77294	0.826143
YOL072W	THP1	1.77173	0.825161
YMR308C	PSE1	1.7714	0.82489
YNL256W	FOL1	1.76996	0.823719
YJL177W	RPL17B	1.76825	0.822325
YJL124C	LSM1	1.76691	0.82123
YPL215W	CBP3	1.76657	0.82095
YHR171W	ATG7	1.76539	0.819984
YGR274C	TAF1	1.76433	0.819122
YGL049C	TIF4632	1.76384	0.818724
YOL077W-A	ATP19	1.76253	0.81765
YPL140C	MKK2	1.76159	0.816878
YFL044C	OTU1	1.76076	0.816198
YMR274C	RCE1	1.75991	0.815499
YDL170W	UGA3	1.75944	0.815116
YDR243C	PRP28	1.75799	0.813924
YIR021W-A	---	1.75633	0.812563
YPR086W	SUA7	1.75549	0.811876
YCL014W	BUD3	1.75365	0.810361
YAL029C	MYO4	1.75348	0.81022
YCL026C-B	HBN1	1.75327	0.810048
YPR175W	DPB2	1.7516	0.808675
YOR344C	TYE7	1.74981	0.8072
YNL014W	HEF3	1.74944	0.806896
YBR046C	ZTA1	1.74935	0.806816
YIR008C	PRI1	1.74918	0.806681
YMR275C	BUL1	1.74888	0.806434
YOR033C	EXO1	1.74564	0.803755
YDL236W	PHO13	1.74542	0.803575
YIL047C	SYG1	1.74538	0.803542
YPR124W	CTR1	1.74373	0.802177
YIL164C	NIT1	1.74358	0.802053
YFL068W	---	1.742	0.800741
YJL047C-A	---	1.74092	0.799847
YJL133C-A	---	1.73995	0.799049
YPR100W	MRPL51	1.73822	0.797607
YGR063C	SPT4	1.73702	0.796615
YOL031C	SIL1	1.73568	0.795503
YLR210W	CLB4	1.73473	0.794715
YLR260W	LCB5	1.73443	0.794461
YAL065C	---	1.7334	0.793606
YJL002C	OST1	1.73299	0.793266
YOR368W	RAD17	1.73171	0.792195
YJL011C	RPC17	1.72989	0.790678
YBR269C	FMP21	1.72769	0.788846
YMR157C	---	1.72643	0.787788
YHR152W	SPO12	1.72602	0.787448
YIL074C	SER33	1.72408	0.785828
YDR074W	TPS2	1.72288	0.784823
YDR275W	BSC2	1.7219	0.784
YJR077C	MIR1	1.71987	0.782299
YLR103C	CDC45	1.71867	0.781294
YJR102C	VPS25	1.71722	0.780079
YHR164C	DNA2	1.71645	0.779431
YAL060W	BDH1	1.71602	0.779064
YIL132C	CSM2	1.71559	0.778706
YOR272W	YTM1	1.71391	0.77729
YPL078C	ATP4	1.71364	0.777067
YJL166W	QCR8	1.71324	0.776727
YAL019W	FUN30	1.71292	0.776462
YBR196C-B	---	1.71239	0.776014
YGL081W	---	1.71089	0.774749
YJL165C	HAL5	1.71017	0.77414
YLR258W	GSY2	1.70873	0.772925
YLL035W	GRC3	1.70751	0.771893
YJL019W	MPS3	1.70661	0.771131
YBR258C	SHG1	1.70647	0.771013
YER188C-A	---	1.70638	0.770937
YJL048C	UBX6	1.70549	0.770183
YGR014W	MSB2	1.70439	0.769254
YDR240C	SNU56	1.70239	0.767561
YKR071C	DRE2	1.70037	0.765851
YCR051W	---	1.69992	0.76547
YJR032W	CPR7	1.69943	0.765051
YNL300W	---	1.69943	0.765051
YCR048W	ARE1	1.69927	0.764912
YKR089C	TGL4	1.69873	0.764454
YLR430W	SEN1	1.69821	0.764019
YKL197C	PEX1	1.69797	0.763807
YGL154C	LYS5	1.69724	0.763191
YML127W	RSC9	1.6964	0.762472
YJR118C	ILM1	1.69631	0.762404
YCL001W	RER1	1.6957	0.761885
YBL055C	---	1.69492	0.761214
YPL071C	---	1.69386	0.760317
YKR037C	SPC34	1.69255	0.759202
YNL194C	---	1.69155	0.758342
YLR248W	RCK2	1.69123	0.758074
YIL104C	SHQ1	1.69116	0.75801
YHR001W-A	QCR10	1.69108	0.757941
YOR378W	---	1.69082	0.757725
YAR029W	---	1.69081	0.757718
YJR092W	BUD4	1.6895	0.756592
YIR017C	MET28	1.68506	0.752799
YDR034C-A	---	1.68477	0.752552
YML016C	PPZ1	1.68449	0.752315
YIL014C-A	---	1.68442	0.75225
YOR332W	VMA4	1.68002	0.748477
YDR522C	SPS2	1.67975	0.748249
YLR292C	SEC72	1.67776	0.746539
YMR032W	HOF1	1.6741	0.743382
YLR118C	---	1.67253	0.742034
YDL225W	SHS1	1.67212	0.74168
YIL154C	IMP2'	1.6714	0.741055
YPL223C	GRE1	1.67012	0.739955
YHR035W	---	1.66898	0.738968
YPL132W	COX11	1.66879	0.738804
YGR147C	NAT2	1.668	0.738119
YPL049C	DIG1	1.66688	0.73715
YBR071W	---	1.66352	0.734239
YBR196C	PGI1	1.66327	0.734026
YMR068W	AVO2	1.66161	0.732582
YGR206W	MVB12	1.66131	0.73232
YOR052C	---	1.66122	0.73224
YOR261C	RPN8	1.66023	0.731384
YJR002W	MPP10	1.65936	0.730623
YIL134W	FLX1	1.65517	0.726976
YKL116C	PRR1	1.65188	0.724107
YOR071C	NRT1	1.65134	0.723638
YNL251C	NRD1	1.65133	0.72363
YOR296W	---	1.65114	0.72346
YGR027C	RPS25A	1.65053	0.722931
YGR243W	FMP43	1.64892	0.721522
YAR033W	MST28	1.64748	0.720262
YIL034C	CAP2	1.64743	0.720216
YMR146C	TIF34	1.64666	0.719541
YKL180W	RPL17A	1.64613	0.719078
YJL076W	NET1	1.64578	0.718772
YIL003W	CFD1	1.64497	0.718063
YKL002W	DID4	1.64435	0.717515
YHR212W-A	---	1.64397	0.717182
YMR092C	AIP1	1.64338	0.716662
YHR108W	GGA2	1.6431	0.716416
YJL054W	TIM54	1.64223	0.71566
YGR283C	---	1.64076	0.71436
YPR028W	YOP1	1.63999	0.71369
YAL017W	PSK1	1.63999	0.713683
YJL062W	LAS21	1.63879	0.71263
YDL111C	RRP42	1.63878	0.712621
YGR082W	TOM20	1.63841	0.712299
YIL017C	VID28	1.63749	0.711484
YLR080W	EMP46	1.63702	0.711075
YDL201W	TRM8	1.63633	0.710468
YOR327C	SNC2	1.63597	0.710147
YAL063C-A	---	1.63567	0.709883
YLR125W	---	1.63523	0.709494
YLR268W	SEC22	1.63307	0.707586
YJL154C	VPS35	1.63275	0.707308
YOR252W	TMA16	1.63167	0.706349
YHR132C	ECM14	1.63082	0.7056
YGR104C	SRB5	1.63078	0.705563
YGR121W-A	---	1.63035	0.705185
YIL114C	POR2	1.62971	0.704611
YDR174W	HMO1	1.62867	0.703698
YHR143W	DSE2	1.6286	0.70363
YCR098C	GIT1	1.62855	0.703586
YJR048W	CYC1	1.62706	0.702264
YJR094C	IME1	1.6261	0.701418
YJL106W	IME2	1.62508	0.700507
YJL008C	CCT8	1.62464	0.700123
YIR005W	IST3	1.62262	0.698326
YDR239C	---	1.62257	0.698282
YLL050C	COF1	1.62192	0.697704
YLR206W	ENT2	1.62163	0.697448
YBR082C	UBC4	1.62091	0.6968
YBR098W	MMS4	1.62044	0.696382
YLR129W	DIP2	1.61987	0.695876
YDR312W	SSF2	1.61903	0.695128
YDL139C	SCM3	1.61875	0.694882
YKL103C	LAP4	1.61663	0.69299
YHR074W	QNS1	1.61634	0.692732
YGR217W	CCH1	1.61595	0.692386
YBR187W	GDT1	1.61548	0.691959
YOR078W	BUD21	1.61521	0.691725
YDR273W	DON1	1.61447	0.691061
YLR364W	GRX8	1.61441	0.691011
YBR149W	ARA1	1.61384	0.690495
YOR119C	RIO1	1.61384	0.690494
YNR039C	ZRG17	1.61325	0.689966
YDR406W	PDR15	1.61288	0.689641
YPL021W	ECM23	1.61252	0.689321
YLR272C	YCS4	1.61216	0.688993
YBR211C	AME1	1.61133	0.688253
YPL243W	SRP68	1.61087	0.68784
YLR179C	---	1.60981	0.686892
YER058W	PET117	1.6097	0.686793
YOR049C	RSB1	1.60875	0.685937
YDR531W	---	1.6076	0.684906
YOR222W	ODC2	1.60697	0.684347
YLR128W	DCN1	1.60678	0.684177
YKR046C	PET10	1.60655	0.683962
YHR162W	---	1.60605	0.683517
YJL044C	GYP6	1.60585	0.683342
YER050C	RSM18	1.60526	0.682805
YJL164C	TPK1	1.60092	0.678901
YIR025W	MND2	1.60066	0.678663
YOL154W	ZPS1	1.59777	0.676057
YBR025C	OLA1	1.59294	0.671695
YIR003W	---	1.59222	0.671038
YJL115W	ASF1	1.59176	0.670623
YBL043W	ECM13	1.59127	0.670177
YJR110W	YMR1	1.59111	0.67003
YBL102W	SFT2	1.59026	0.669265
YDL159W-A	---	1.58642	0.665774
YMR090W	---	1.58609	0.665474
YNR048W	---	1.58549	0.664932
YJR104C	SOD1	1.58528	0.664742
YDR359C	EAF1	1.58469	0.664199
YJR144W	MGM101	1.58465	0.66416
YIL071C	PCI8	1.58363	0.663234
YLR421C	RPN13	1.58284	0.662511
YOR038C	HIR2	1.582	0.661749
YHR087W	RTC3	1.58142	0.661223
YLR079W	SIC1	1.58077	0.660624
YIL117C	PRM5	1.57996	0.659888
YMR142C	RPL13B	1.57835	0.658422
YPL060W	LPE10	1.578	0.658094
YNL040W	---	1.57769	0.65781
YIL067C	---	1.57741	0.65756
YOL110W	SHR5	1.57663	0.656845
YIL056W	VHR1	1.57643	0.656663
YFR033C	QCR6	1.5724	0.65297
YLR313C	SPH1	1.57121	0.651873
YCR047C	BUD23	1.56993	0.650701
YER011W	TIR1	1.56975	0.650531
YDR460W	TFB3	1.56927	0.650092
YKR015C	---	1.56779	0.648736
YJR079W	---	1.56749	0.648458
YDR159W	SAC3	1.5673	0.648277
YDR168W	CDC37	1.5665	0.647543
YBR257W	POP4	1.56488	0.64605
YGL175C	SAE2	1.5647	0.645885
YGR124W	ASN2	1.56469	0.645873
YOR342C	---	1.56433	0.645544
YBL079W	NUP170	1.56335	0.644641
YGL127C	SOH1	1.56242	0.643783
YOL122C	SMF1	1.56194	0.64334
YJL110C	GZF3	1.56176	0.643169
YDR325W	YCG1	1.55838	0.640049
YJL052C-A	---	1.55724	0.638989
YPL194W	DDC1	1.55722	0.638969
YNL095C	---	1.55645	0.638257
YLR403W	SFP1	1.55384	0.635838
YDL106C	PHO2	1.55363	0.635646
YOL105C	WSC3	1.55348	0.635501
YJL039C	NUP192	1.55295	0.635012
YJL144W	---	1.55201	0.634139
YBR210W	ERV15	1.55023	0.632483
YOR253W	NAT5	1.54995	0.632222
YBR231C	SWC5	1.54932	0.631631
YDR002W	YRB1	1.54827	0.630653
YLR446W	---	1.54779	0.630211
YDL234C	GYP7	1.54641	0.62892
YOR086C	TCB1	1.54509	0.627694
YLR219W	MSC3	1.54377	0.626454
YOR316C	COT1	1.54371	0.6264
YOL138C	RTC1	1.54363	0.626331
YBR063C	---	1.54268	0.62544
YPR063C	---	1.54256	0.625326
YGR038W	ORM1	1.54217	0.624961
YBR222C	PCS60	1.53968	0.622627
YNL294C	RIM21	1.53951	0.622469
YIL043C	CBR1	1.53931	0.622282
YDR252W	BTT1	1.53688	0.620008
YBR214W	SDS24	1.53401	0.617312
YIR016W	---	1.53307	0.616425
YDL160C	DHH1	1.53246	0.615845
YBR128C	ATG14	1.53217	0.61558
YCR020W-B	HTL1	1.5321	0.615506
YNL132W	KRE33	1.53147	0.614916
YJR042W	NUP85	1.53136	0.614815
YGL001C	ERG26	1.53048	0.613988
YPL269W	KAR9	1.5303	0.613813
YJL016W	---	1.52908	0.61266
YIL063C	YRB2	1.52858	0.612188
YHR025W	THR1	1.52816	0.611796
YPL167C	REV3	1.52815	0.611788
YDR182W-A	---	1.52743	0.611108
YJR049C	UTR1	1.5274	0.611075
YPL252C	YAH1	1.52574	0.609509
YPL166W	ATG29	1.52358	0.60747
YMR210W	---	1.52357	0.607457
YLL049W	LDB18	1.52268	0.606617
YMR162C	DNF3	1.52258	0.606515
YCR026C	NPP1	1.52208	0.606048
YJL087C	TRL1	1.5216	0.605585
YJR007W	SUI2	1.52127	0.605277
YOR322C	LDB19	1.5212	0.60521
YIL146C	ATG32	1.52094	0.604962
YIL053W	RHR2	1.52054	0.604586
YER044C	ERG28	1.51893	0.60306
YDR051C	DET1	1.51723	0.601442
YKL061W	---	1.51706	0.601275
YJR105W	ADO1	1.51683	0.601063
YDR124W	---	1.51659	0.60083
YLR139C	SLS1	1.51609	0.600354
YIL073C	SPO22	1.51565	0.599939
YLL003W	SFI1	1.51497	0.599285
YLR137W	---	1.51454	0.598875
YDR475C	JIP4	1.51411	0.598467
YLR141W	RRN5	1.5137	0.598082
YPL258C	THI21	1.51365	0.598036
YMR299C	DYN3	1.51327	0.597672
YEL018W	EAF5	1.51305	0.597461
YML114C	TAF8	1.51136	0.595851
YGL136C	MRM2	1.51115	0.595644
YPL113C	---	1.51086	0.595374
YIL023C	YKE4	1.51062	0.59514
YJL111W	CCT7	1.51013	0.59467
YNL091W	NST1	1.50953	0.594098
YIL094C	LYS12	1.50851	0.593127
YMR134W	---	1.50645	0.591149
YFR012W-A	---	1.50581	0.59054
YLR177W	---	1.50538	0.590127
YOL145C	CTR9	1.50493	0.589695
YER045C	ACA1	1.50418	0.588974
YGL161C	YIP5	1.50398	0.58879
YNR040W	---	1.50357	0.588395
YDR308C	SRB7	1.50338	0.588205
YHR067W	HTD2	1.50324	0.588076
YBR084C-A	RPL19A	1.50211	0.586986
YIL150C	MCM10	1.50195	0.586841
YBR297W	MAL33	1.50142	0.586323
YNR019W	ARE2	1.50132	0.586227
YOR266W	PNT1	1.50079	0.58572
YDL215C	GDH2	1.49988	0.584847
YDL200C	MGT1	1.49977	0.584745
YJL132W	---	1.49883	0.583833
YNL214W	PEX17	1.49788	0.582923
YGL089C	MF(ALPHA)2	1.49784	0.582887
YBR045C	GIP1	1.4963	0.581395
YKR055W	RHO4	1.49611	0.581212
YJL063C	MRPL8	1.49592	0.581035
YJR136C	TTI2	1.4951	0.580246
YPL187W	MF(ALPHA)1	1.49458	0.579736
YLR162W	---	1.49453	0.579695
YDL195W	SEC31	1.49344	0.578639
YKR039W	GAP1	1.4927	0.577929
YJR058C	APS2	1.49258	0.577809
YER180C-A	SLO1	1.49234	0.577572
YBR119W	MUD1	1.49226	0.577498
YJL158C	CIS3	1.49171	0.576968
YJL059W	YHC3	1.4917	0.576956
YDR004W	RAD57	1.49159	0.576847
YMR256C	COX7	1.49084	0.576125
YPL148C	PPT2	1.49066	0.575951
YDR213W	UPC2	1.48986	0.575177
YOR144C	ELG1	1.48979	0.57511
YFR025C	HIS2	1.48978	0.575099
YDR210W	---	1.48904	0.574384
YMR004W	MVP1	1.48819	0.573558
YIL009C-A	EST3	1.48812	0.573488
YDR122W	KIN1	1.4878	0.573184
YGL258W	VEL1	1.48757	0.572962
YOL008W	COQ10	1.48649	0.571914
YER099C	PRS2	1.48525	0.570711
YGR275W	RTT102	1.48512	0.570578
YER110C	KAP123	1.48496	0.570422
YAL033W	POP5	1.48385	0.569348
YMR054W	STV1	1.48377	0.569264
YOL044W	PEX15	1.48359	0.569094
YBR250W	SPO23	1.48341	0.568922
YOR372C	NDD1	1.48331	0.568817
YLR116W	MSL5	1.48284	0.568362
YJL103C	GSM1	1.4822	0.567736
YAL021C	CCR4	1.4816	0.567157
YOL102C	TPT1	1.4807	0.566281
YDL167C	NRP1	1.47976	0.565368
YLL026W	HSP104	1.47891	0.564531
YFL013C	IES1	1.4784	0.56404
YDR462W	MRPL28	1.47724	0.562904
YPL225W	---	1.47528	0.560986
YGR113W	DAM1	1.47521	0.56092
YNL162W-A	---	1.47488	0.560601
YPL040C	ISM1	1.47479	0.560508
YCR023C	---	1.47417	0.559902
YHL004W	MRP4	1.47358	0.559325
YLR240W	VPS34	1.47262	0.558381
YJL141C	YAK1	1.47252	0.558283
YIL089W	---	1.47222	0.557992
YDR303C	RSC3	1.47206	0.557838
YNL064C	YDJ1	1.47144	0.557231
YCL011C	GBP2	1.47143	0.557218
YDR309C	GIC2	1.47139	0.557179
YPR093C	ASR1	1.47118	0.556972
YJR034W	PET191	1.47083	0.556632
YIR023W	DAL81	1.4696	0.555422
YPL176C	TRE1	1.46909	0.554923
YHR088W	RPF1	1.46858	0.554417
YLR162W-A	---	1.46848	0.554327
YLL004W	ORC3	1.46846	0.554301
YGL160W	---	1.4684	0.554248
YCR077C	PAT1	1.46731	0.55317
YNL166C	BNI5	1.46689	0.552765
YBR185C	MBA1	1.46657	0.552449
YOR323C	PRO2	1.46578	0.551672
YGR241C	YAP1802	1.46577	0.551656
YMR107W	SPG4	1.46564	0.551536
YER177W	BMH1	1.46456	0.550464
YPL192C	PRM3	1.46407	0.549981
YJL151C	SNA3	1.46397	0.549882
YKL034W	TUL1	1.46366	0.549579
YIR038C	GTT1	1.46353	0.549455
YBR147W	RTC2	1.46305	0.548979
YMR152W	YIM1	1.46294	0.548873
YDR227W	SIR4	1.46293	0.548862
YHR075C	PPE1	1.46143	0.547382
YJR106W	ECM27	1.46095	0.546905
YDR068W	DOS2	1.46093	0.54689
YDR407C	TRS120	1.46075	0.54671
YIR027C	DAL1	1.46064	0.546598
YKL086W	SRX1	1.46035	0.54631
YNL217W	---	1.46034	0.546305
YDR069C	DOA4	1.46006	0.546029
YNL117W	MLS1	1.45992	0.545894
YOL127W	RPL25	1.45846	0.544448
YGR045C	---	1.45777	0.543759
YJL172W	CPS1	1.45696	0.542958
YBR160W	CDC28	1.45606	0.542066
YIL087C	---	1.456	0.542012
YOL080C	REX4	1.45569	0.541698
YDL153C	SAS10	1.4555	0.541515
YDR479C	PEX29	1.45545	0.541466
YJL145W	SFH5	1.45485	0.540874
YNL242W	ATG2	1.45381	0.53984
YKR061W	KTR2	1.45347	0.539502
YDR205W	MSC2	1.45276	0.538801
YKL051W	SFK1	1.45268	0.538721
YDL204W	RTN2	1.45261	0.538649
YOL030W	GAS5	1.45255	0.538587
YGR036C	CAX4	1.45251	0.538545
YDR299W	BFR2	1.45223	0.538272
YMR189W	GCV2	1.45105	0.537102
YLR154W-E	---	1.45039	0.536437
YBR240C	THI2	1.45027	0.536322
YLR422W	---	1.44946	0.535511
YDL223C	HBT1	1.4491	0.535158
YER119C	AVT6	1.44856	0.534618
YKR023W	---	1.44834	0.534398
YFR001W	LOC1	1.44741	0.533471
YPL158C	---	1.44673	0.532792
YMR153W	NUP53	1.44645	0.532514
YBR169C	SSE2	1.44573	0.531795
YBR076W	ECM8	1.44481	0.530882
YJL055W	---	1.44361	0.529678
YBL050W	SEC17	1.44274	0.52881
YBR167C	POP7	1.4419	0.527971
YBR085W	AAC3	1.44108	0.52715
YJL173C	RFA3	1.44106	0.527126
YMR169C	ALD3	1.44074	0.526813
YJR010W	MET3	1.44048	0.526551
YMR027W	---	1.44033	0.526401
YIL007C	NAS2	1.44006	0.526127
YKR080W	MTD1	1.43948	0.525548
YDR052C	DBF4	1.43854	0.524608
YJR082C	EAF6	1.43767	0.523728
YGL054C	ERV14	1.43723	0.523292
YHR111W	UBA4	1.43684	0.5229
YNR010W	CSE2	1.43592	0.521978
YGR062C	COX18	1.43522	0.521268
YNL149C	PGA2	1.43469	0.52074
YNR015W	SMM1	1.43463	0.520675
YMR126C	DLT1	1.43427	0.520317
YMR194W	RPL36A	1.43379	0.519836
YJR008W	---	1.43259	0.518625
YKR011C	---	1.43255	0.518588
YBR223C	TDP1	1.43241	0.518443
YNL046W	---	1.43187	0.517902
YBR200W	BEM1	1.43168	0.517708
YOR207C	RET1	1.43152	0.51755
YLR147C	SMD3	1.43135	0.517379
YKR025W	RPC37	1.43083	0.516849
YDR179W-A	---	1.42952	0.515529
YDL047W	SIT4	1.42918	0.515192
YNL004W	HRB1	1.42824	0.514236
YLR063W	---	1.42702	0.513005
YOR354C	MSC6	1.42701	0.512993
YGR049W	SCM4	1.42696	0.512943
YIL107C	PFK26	1.42628	0.512257
YEL059C-A	SOM1	1.42529	0.51126
YHR131C	---	1.42399	0.509937
YIL035C	CKA1	1.42371	0.509655
YOR278W	HEM4	1.42321	0.509147
YGL065C	ALG2	1.42301	0.50895
YNL212W	VID27	1.42242	0.50835
YKL068W	NUP100	1.42204	0.507957
YLR066W	SPC3	1.42163	0.507545
YDR492W	IZH1	1.42035	0.506246
YPR117W	---	1.41956	0.505447
YNL133C	FYV6	1.41855	0.504413
YDR073W	SNF11	1.41832	0.504187
YLR082C	SRL2	1.41753	0.503377
YDR262W	---	1.41652	0.502349
YEL038W	UTR4	1.41621	0.502039
YAL020C	ATS1	1.41547	0.50128
YML066C	SMA2	1.41545	0.501262
YLL006W-A	---	1.41509	0.500895
YOR065W	CYT1	1.41507	0.500874
YNL210W	MER1	1.4145	0.500294
YOL047C	---	1.41433	0.50012
YOR154W	SLP1	1.41376	0.49954
YBL019W	APN2	1.41307	0.49883
YBR068C	BAP2	1.41225	0.498
YNL292W	PUS4	1.41175	0.497483
YIR013C	GAT4	1.41156	0.497291
YGL172W	NUP49	1.41114	0.49686
YLR329W	REC102	1.41038	0.496082
YPR125W	YLH47	1.4103	0.496005
YOL066C	RIB2	1.40992	0.495616
YBR089C-A	NHP6B	1.40955	0.495231
YBR062C	---	1.40942	0.495102
YBR058C	UBP14	1.40931	0.49499
YKR078W	---	1.40894	0.494612
YER103W	SSA4	1.4089	0.494564
YKR075C	---	1.40885	0.494516
YIL105C	SLM1	1.40869	0.494357
YMR094W	CTF13	1.40833	0.49399
YIL113W	SDP1	1.40815	0.493802
YPL066W	---	1.40801	0.49366
YJR085C	---	1.40755	0.493188
YDR293C	SSD1	1.40653	0.492142
YGR201C	---	1.4061	0.491697
YLR006C	SSK1	1.40524	0.490818
YBR284W	---	1.40464	0.490198
YML130C	ERO1	1.40462	0.490179
YPL145C	KES1	1.40449	0.490049
YMR235C	RNA1	1.40423	0.489781
YJL184W	GON7	1.40375	0.489287
YOR288C	MPD1	1.40368	0.489216
YDL055C	PSA1	1.40341	0.488937
YGL187C	COX4	1.40315	0.488665
YBR001C	NTH2	1.40306	0.488576
YDR530C	APA2	1.40251	0.488011
YPL126W	NAN1	1.40232	0.487815
YJL003W	COX16	1.40215	0.487643
YLR324W	PEX30	1.40213	0.487621
YHL015W-A	---	1.4021	0.487588
YKL211C	TRP3	1.40152	0.486989
YJL069C	UTP18	1.40134	0.48681
YKR028W	SAP190	1.40134	0.486809
YPR149W	NCE102	1.40094	0.4864
YLR113W	HOG1	1.40069	0.486138
YBR241C	---	1.40046	0.485897
YOR064C	YNG1	1.40042	0.485855
YIR011C	STS1	1.39988	0.485299
YIL013C	PDR11	1.39947	0.48488
YOR006C	---	1.39828	0.483652
YEL071W	DLD3	1.39751	0.482862
YAL014C	SYN8	1.39691	0.482242
YMR246W	FAA4	1.39606	0.481365
YMR044W	IOC4	1.39606	0.481363
YLR196W	PWP1	1.39595	0.481249
YDR030C	RAD28	1.39586	0.481153
YDL033C	SLM3	1.39564	0.480923
YPL241C	CIN2	1.39498	0.480245
YER133W	GLC7	1.39482	0.48008
YIL044C	AGE2	1.39448	0.479731
YDR348C	---	1.39432	0.479557
YHR205W	SCH9	1.3935	0.478717
YDL027C	---	1.3931	0.478295
YGR065C	VHT1	1.39284	0.478028
YER010C	---	1.39232	0.477489
YDL125C	HNT1	1.3921	0.477258
YKR044W	UIP5	1.39193	0.477087
YGR200C	ELP2	1.39129	0.476422
YDR508C	GNP1	1.39119	0.476315
YGR223C	HSV2	1.3907	0.475814
YPR034W	ARP7	1.39026	0.475358
YJR108W	ABM1	1.38981	0.47489
YBL056W	PTC3	1.38974	0.474811
YMR234W	RNH1	1.38923	0.474288
YNL164C	IBD2	1.38858	0.473606
YDR314C	RAD34	1.38833	0.473346
YHR143W-A	RPC10	1.3874	0.472381
YKL166C	TPK3	1.38725	0.472226
YKL032C	IXR1	1.38711	0.472079
YOL164W	BDS1	1.38678	0.47174
YBR150C	TBS1	1.38674	0.471697
YGR196C	FYV8	1.38601	0.470937
YOL164W-A	---	1.38576	0.470672
YEL023C	---	1.38554	0.470445
YMR025W	CSI1	1.38544	0.470345
YPL002C	SNF8	1.38519	0.470087
YJL004C	SYS1	1.38502	0.469911
YDR142C	PEX7	1.38487	0.469746
YNL291C	MID1	1.38467	0.469544
YOR305W	---	1.38403	0.468877
YPL096C-A	ERI1	1.38399	0.468837
YDL174C	DLD1	1.3835	0.46832
YKR092C	SRP40	1.38259	0.467378
YJL034W	KAR2	1.38248	0.467263
YKR062W	TFA2	1.38187	0.466618
YOL014W	---	1.38186	0.466611
YJL118W	---	1.38126	0.46599
YER093C-A	---	1.38103	0.465743
YDL043C	PRP11	1.38088	0.465586
YDL166C	FAP7	1.38077	0.465478
YAR035W	YAT1	1.38072	0.465421
YGL227W	VID30	1.37978	0.464439
YLL023C	---	1.37933	0.463972
YDR523C	SPS1	1.3784	0.462991
YIL090W	ICE2	1.37774	0.462302
YNL156C	NSG2	1.3771	0.461638
YFL054C	---	1.3768	0.461317
YLL010C	PSR1	1.37651	0.461016
YDR033W	MRH1	1.37626	0.460757
YCL005W	LDB16	1.37581	0.460284
YIR039C	YPS6	1.37554	0.459998
YLR007W	NSE1	1.37554	0.459994
YML026C	RPS18B	1.37492	0.459346
YBL106C	SRO77	1.37433	0.458733
YPR058W	YMC1	1.37425	0.458643
YNL311C	---	1.37375	0.458116
YJL036W	SNX4	1.37373	0.458102
YGR216C	GPI1	1.37314	0.457479
YMR313C	TGL3	1.37309	0.457425
YJL131C	---	1.37298	0.45731
YNL284C	MRPL10	1.37252	0.456829
YLR321C	SFH1	1.37236	0.45666
YDR212W	TCP1	1.37212	0.456404
YJL031C	BET4	1.3716	0.455857
YOR136W	IDH2	1.37036	0.454555
YDR383C	NKP1	1.37025	0.454435
YNL111C	CYB5	1.36892	0.453037
YCR004C	YCP4	1.36736	0.451396
YLR333C	RPS25B	1.36722	0.45124
YML110C	COQ5	1.36717	0.451187
YFL001W	DEG1	1.36688	0.450884
YNL024C	---	1.36623	0.450197
YGR295C	COS6	1.3661	0.450066
YOR259C	RPT4	1.36596	0.449912
YJR061W	---	1.36586	0.449809
YIL147C	SLN1	1.36536	0.449286
YGL236C	MTO1	1.36474	0.448624
YPR127W	---	1.36407	0.447917
YNL128W	TEP1	1.36393	0.447766
YDL177C	---	1.36339	0.447198
YPR070W	MED1	1.36306	0.446844
YHL027W	RIM101	1.36273	0.446498
YIL095W	PRK1	1.36269	0.446458
YCL009C	ILV6	1.36247	0.446221
YOR201C	MRM1	1.36218	0.445913
YGR289C	MAL11	1.36215	0.445887
YOL064C	MET22	1.36197	0.4457
YBR278W	DPB3	1.36126	0.44494
YJL156C	SSY5	1.35981	0.443406
YKL143W	LTV1	1.35965	0.443233
YBR103W	SIF2	1.35952	0.443094
YNL016W	PUB1	1.35911	0.442662
YLR104W	---	1.35884	0.44238
YMR011W	HXT2	1.35873	0.442261
YOR032W-A	---	1.3586	0.442122
YNR067C	DSE4	1.35831	0.441815
YHR135C	YCK1	1.35813	0.441618
YOR180C	DCI1	1.35792	0.441396
YDL122W	UBP1	1.35775	0.441213
YKR024C	DBP7	1.35737	0.440818
YBL095W	---	1.35709	0.440512
YFR032C	---	1.35688	0.440295
YGL093W	SPC105	1.3567	0.440105
YNL062C	GCD10	1.35658	0.439977
YKL033W	TTI1	1.35655	0.439939
YJR011C	---	1.35619	0.439558
YHR197W	RIX1	1.35572	0.439064
YDL140C	RPO21	1.35569	0.439025
YBL104C	---	1.35463	0.437898
YFL053W	DAK2	1.35436	0.437607
YDR354W	TRP4	1.35356	0.436757
YJL170C	ASG7	1.3529	0.436059
YBL063W	KIP1	1.35261	0.435742
YDL134C	PPH21	1.35245	0.435574
YPR110C	RPC40	1.35167	0.434744
YIL166C	---	1.35161	0.434684
YOR081C	TGL5	1.35057	0.433574
YMR316W	DIA1	1.35046	0.43345
YOR373W	NUD1	1.35014	0.433113
YEL069C	HXT13	1.35012	0.433089
YJR114W	---	1.35003	0.432992
YNL042W-B	---	1.34982	0.432762
YNL137C	NAM9	1.34957	0.432501
YOR019W	---	1.34952	0.432442
YLR163C	MAS1	1.34949	0.432413
YBL001C	ECM15	1.34948	0.432401
YHR139C	SPS100	1.3494	0.432316
YDL235C	YPD1	1.34923	0.432137
YAL067W-A	---	1.34863	0.431491
YLR408C	---	1.34861	0.431477
YBR125C	PTC4	1.34785	0.430657
YKL075C	---	1.3475	0.430281
YIL064W	---	1.34702	0.429776
YKR090W	PXL1	1.34669	0.42942
YMR240C	CUS1	1.34585	0.428518
YLL032C	---	1.34547	0.428111
YNL213C	---	1.34535	0.427986
YCL048W	SPS22	1.34515	0.427768
YGL243W	TAD1	1.34483	0.427427
YMR159C	ATG16	1.34477	0.427356
YNL135C	FPR1	1.3447	0.427285
YMR018W	---	1.34449	0.427059
YNL054W	VAC7	1.34437	0.426931
YNL185C	MRPL19	1.34405	0.426589
YOR187W	TUF1	1.34394	0.426469
YHR042W	NCP1	1.34361	0.426119
YKL105C	---	1.34346	0.425953
YHR160C	PEX18	1.34319	0.425659
YPL122C	TFB2	1.34302	0.425481
YGR191W	HIP1	1.34259	0.425022
YDR428C	BNA7	1.34232	0.424733
YLR299W	ECM38	1.34201	0.4244
YBR044C	TCM62	1.34172	0.424086
YDR381W	YRA1	1.34162	0.423978
YOR168W	GLN4	1.34107	0.423386
YGR002C	SWC4	1.34098	0.423284
YNL328C	MDJ2	1.34077	0.423057
YBR114W	RAD16	1.34063	0.422913
YBR180W	DTR1	1.33978	0.421993
YDR503C	LPP1	1.33889	0.421035
YNL077W	APJ1	1.33883	0.420977
YPL046C	ELC1	1.33856	0.420687
YIR007W	---	1.33771	0.419765
YMR114C	---	1.33766	0.419716
YOR347C	PYK2	1.33736	0.419391
YPR015C	---	1.33735	0.419374
YLR099C	ICT1	1.33727	0.419295
YBR213W	MET8	1.33699	0.418992
YPR134W	MSS18	1.33697	0.418966
YLL042C	ATG10	1.33694	0.41893
YDR532C	---	1.33665	0.418627
YML115C	VAN1	1.3363	0.418249
YHL010C	---	1.33579	0.417697
YOR163W	DDP1	1.33578	0.417682
YMR238W	DFG5	1.33528	0.417147
YMR197C	VTI1	1.33507	0.416914
YLR237W	THI7	1.33499	0.41683
YOL081W	IRA2	1.33419	0.415967
YFL040W	---	1.33392	0.415668
YGL023C	PIB2	1.33318	0.414868
YMR222C	FSH2	1.33302	0.414702
YPR002W	PDH1	1.33271	0.414367
YAL026C	DRS2	1.33265	0.414301
YMR303C	ADH2	1.33233	0.413953
YJL081C	ARP4	1.33222	0.41383
YHR210C	---	1.3322	0.413812
YHR026W	PPA1	1.33213	0.413739
YDR353W	TRR1	1.33146	0.413008
YPL168W	---	1.33137	0.412915
YDR421W	ARO80	1.33077	0.412258
YNL097C	PHO23	1.33076	0.412245
YNR047W	FPK1	1.33062	0.412098
YDL135C	RDI1	1.3301	0.41154
YDR331W	GPI8	1.32999	0.411416
YPL170W	DAP1	1.32967	0.41107
YKL007W	CAP1	1.32953	0.410915
YNL223W	ATG4	1.32938	0.410755
YOL063C	CRT10	1.32885	0.410181
YOL140W	ARG8	1.32871	0.410024
YGL169W	SUA5	1.32869	0.410001
YHR073W	OSH3	1.32843	0.409724
YIL072W	HOP1	1.32774	0.408974
YDR119W	VBA4	1.32772	0.408953
YIL002C	INP51	1.32768	0.408905
YBR127C	VMA2	1.32599	0.407065
YLL005C	SPO75	1.32564	0.406693
YLR425W	TUS1	1.32534	0.406361
YBR270C	BIT2	1.32522	0.406234
YMR122W-A	---	1.32415	0.405067
YNL209W	SSB2	1.32384	0.404724
YBR229C	ROT2	1.32333	0.404172
YMR237W	BCH1	1.3228	0.403594
YPL027W	SMA1	1.3227	0.403486
YPR115W	---	1.32267	0.403456
YGR060W	ERG25	1.32267	0.403454
YKL110C	KTI12	1.32263	0.403405
YNR024W	MPP6	1.32233	0.403084
YLR351C	NIT3	1.32214	0.402877
YJR062C	NTA1	1.32208	0.402805
YIL041W	GVP36	1.32176	0.402455
YGR180C	RNR4	1.32173	0.402429
YBR049C	REB1	1.32152	0.402194
YGR040W	KSS1	1.32134	0.401998
YDL173W	---	1.32043	0.401006
YLR225C	---	1.3199	0.400426
YLR451W	LEU3	1.3196	0.400101
YDR072C	IPT1	1.31913	0.399589
YDR493W	---	1.31912	0.399576
YMR284W	YKU70	1.31841	0.398796
YJL140W	RPB4	1.31834	0.398726
YPL075W	GCR1	1.31821	0.398578
YNL312W	RFA2	1.31804	0.398394
YKR085C	MRPL20	1.3179	0.398239
YLR436C	ECM30	1.31771	0.398034
YNL139C	THO2	1.31746	0.397761
YJR151W-A	---	1.3174	0.397697
YMR070W	MOT3	1.31739	0.39768
YGR163W	GTR2	1.31705	0.397312
YDR357C	---	1.3169	0.397144
YDR466W	PKH3	1.31686	0.3971
YDL048C	STP4	1.31605	0.396217
YGR003W	CUL3	1.31595	0.39611
YOR356W	---	1.31536	0.395458
YDR155C	CPR1	1.3147	0.394735
YDL007W	RPT2	1.31457	0.394596
YOR301W	RAX1	1.31416	0.394142
YGR233C	PHO81	1.31402	0.393983
YGL134W	PCL10	1.31396	0.393926
YMR209C	---	1.31348	0.393391
YIL099W	SGA1	1.31346	0.393377
YMR188C	MRPS17	1.31339	0.393294
YKL150W	MCR1	1.31276	0.392604
YKL205W	LOS1	1.31265	0.392482
YER146W	LSM5	1.31261	0.392438
YBR255C-A	---	1.31253	0.392353
YFR015C	GSY1	1.31238	0.392186
YJL198W	PHO90	1.31227	0.392068
YLR043C	TRX1	1.3119	0.391661
YDL183C	---	1.31153	0.391254
YIL153W	RRD1	1.31104	0.390715
YEL012W	UBC8	1.31088	0.390531
YNL220W	ADE12	1.31071	0.390344
YNL261W	ORC5	1.31046	0.390074
YGL031C	RPL24A	1.31044	0.390055
YBL006C	LDB7	1.31009	0.389665
YLR342W-A	---	1.30993	0.389488
YGR258C	RAD2	1.30987	0.389419
YOL098C	---	1.30981	0.389357
YDR115W	---	1.30892	0.388372
YHL032C	GUT1	1.30882	0.388263
YKR051W	---	1.3088	0.388247
YPR065W	ROX1	1.30871	0.388146
YHR092C	HXT4	1.30849	0.387901
YJL210W	PEX2	1.30831	0.387708
YDR457W	TOM1	1.30827	0.387663
YJL149W	---	1.30825	0.387636
YOL071W	EMI5	1.30759	0.386906
YLR361C	DCR2	1.30751	0.386821
YOR141C	ARP8	1.30702	0.386282
YPL086C	ELP3	1.30687	0.386116
YAL055W	PEX22	1.30671	0.385941
YKR086W	PRP16	1.30651	0.385723
YML022W	APT1	1.30642	0.385621
YIL118W	RHO3	1.30613	0.385296
YOR320C	GNT1	1.30605	0.385208
YNL201C	PSY2	1.30578	0.384912
YHR027C	RPN1	1.30576	0.384891
YMR301C	ATM1	1.30544	0.384541
YIL039W	TED1	1.30543	0.384529
YDR501W	PLM2	1.30507	0.384131
YPL031C	PHO85	1.30503	0.38408
YDR177W	UBC1	1.30472	0.383735
YJR120W	---	1.3047	0.38372
YML021C	UNG1	1.30397	0.382913
YHR065C	RRP3	1.30394	0.382879
YPR114W	---	1.30392	0.382852
YFR035C	---	1.30381	0.382728
YGL128C	CWC23	1.30375	0.382672
YNL047C	SLM2	1.30327	0.382136
YER021W	RPN3	1.30317	0.382027
YHL015W	RPS20	1.30308	0.381931
YGR120C	COG2	1.30308	0.38192
YLR423C	ATG17	1.30301	0.381848
YDR333C	---	1.30274	0.381553
YEL052W	AFG1	1.30257	0.381359
YPL156C	PRM4	1.3022	0.380949
YLR452C	SST2	1.3019	0.380621
YIL136W	OM45	1.30012	0.378643
YIR015W	RPR2	1.29956	0.378021
YKL182W	FAS1	1.29895	0.377341
YPL224C	MMT2	1.29853	0.376885
YLL052C	AQY2	1.29842	0.376755
YKL154W	SRP102	1.29835	0.37668
YMR083W	ADH3	1.2972	0.375396
YPL186C	UIP4	1.2969	0.375068
YMR041C	ARA2	1.29686	0.375028
YDR246W-A	---	1.2967	0.37484
YMR185W	---	1.29669	0.374834
YJL023C	PET130	1.29621	0.374304
YDR160W	SSY1	1.29597	0.374036
YMR072W	ABF2	1.29589	0.373944
YOR017W	PET127	1.29578	0.373816
YIL075C	RPN2	1.29576	0.373798
YKL038W	RGT1	1.29469	0.372609
YKL035W	UGP1	1.29463	0.372536
YMR182W-A	---	1.2946	0.37251
YNL321W	VNX1	1.2944	0.372285
YNL147W	LSM7	1.29436	0.372244
YDR319C	---	1.29427	0.372143
YJL105W	SET4	1.2941	0.371949
YKR102W	FLO10	1.29397	0.371803
YBR055C	PRP6	1.29325	0.371004
YMR123W	PKR1	1.29237	0.370021
YCL042W	---	1.29235	0.369996
YKR088C	TVP38	1.29226	0.369898
YOR230W	WTM1	1.29221	0.369846
YDR219C	MFB1	1.29208	0.36969
YDR173C	ARG82	1.29193	0.369533
YHR081W	LRP1	1.29141	0.368952
YIL060W	---	1.2908	0.368267
YHL039W	---	1.29076	0.368217
YNL322C	KRE1	1.29072	0.368179
YGL184C	STR3	1.29058	0.368024
YOL019W	---	1.29002	0.367391
YER150W	SPI1	1.28951	0.366828
YDR386W	MUS81	1.28939	0.366692
YOR039W	CKB2	1.28905	0.36631
YPL133C	RDS2	1.28895	0.366191
YBR066C	NRG2	1.28859	0.365798
YNL049C	SFB2	1.2884	0.365581
YPL045W	VPS16	1.28836	0.365534
YBR004C	GPI18	1.28829	0.365458
YMR287C	DSS1	1.2879	0.365026
YOR361C	PRT1	1.28782	0.364928
YGL075C	MPS2	1.2872	0.36424
YDR075W	PPH3	1.28692	0.363919
YDR190C	RVB1	1.28689	0.363886
YDR289C	RTT103	1.28688	0.363879
YGR185C	TYS1	1.2867	0.363679
YDR259C	YAP6	1.28669	0.363666
YLR221C	RSA3	1.28668	0.363659
YOR132W	VPS17	1.28642	0.363363
YJL013C	MAD3	1.2859	0.362779
YLR015W	BRE2	1.28558	0.36242
YDR389W	SAC7	1.28546	0.362289
YNL313C	---	1.28532	0.362123
YGL231C	---	1.28486	0.361607
YPR018W	RLF2	1.28472	0.361451
YLR238W	FAR10	1.28452	0.361231
YDR144C	MKC7	1.28442	0.361119
YMR064W	AEP1	1.28439	0.361085
YLR154W-F	---	1.28404	0.360693
YOR352W	---	1.2837	0.360303
YDR326C	YSP2	1.28354	0.360132
YDR488C	PAC11	1.28302	0.359545
YMR196W	---	1.28292	0.359436
YOL117W	RRI2	1.28274	0.359232
YDL216C	RRI1	1.28269	0.359176
YDR152W	GIR2	1.28237	0.358808
YIL122W	POG1	1.28235	0.358785
YFL011W	HXT10	1.28201	0.358402
YJR055W	HIT1	1.28167	0.358025
YAL015C	NTG1	1.28143	0.357756
YLR271W	---	1.2814	0.357723
YPL272C	---	1.2808	0.357047
YHR161C	YAP1801	1.28073	0.356964
YML059C	NTE1	1.28053	0.356736
YEL073C	---	1.28027	0.356447
YPL268W	PLC1	1.28017	0.356332
YPL015C	HST2	1.27996	0.356101
YNL065W	AQR1	1.27983	0.355957
YMR097C	MTG1	1.27894	0.354949
YLR308W	CDA2	1.2785	0.354451
YPL203W	TPK2	1.27791	0.353784
YMR307W	GAS1	1.27745	0.353271
YCR099C	---	1.27693	0.352675
YBR261C	---	1.27673	0.352456
YBR109C	CMD1	1.27669	0.352404
YLR312W-A	MRPL15	1.27607	0.351703
YOR150W	MRPL23	1.27575	0.351347
YNL134C	---	1.2757	0.351295
YOR267C	HRK1	1.2757	0.351286
YGR280C	PXR1	1.27548	0.351037
YOR297C	TIM18	1.27515	0.350668
YER145C	FTR1	1.27505	0.350556
YGR245C	SDA1	1.27484	0.350313
YDR502C	SAM2	1.27465	0.350098
YLR017W	MEU1	1.27459	0.350032
YDR237W	MRPL7	1.27423	0.349625
YJL137C	GLG2	1.2741	0.349473
YCR032W	BPH1	1.27357	0.348879
YDR018C	---	1.27356	0.34887
YOR099W	KTR1	1.27355	0.348852
YBR029C	CDS1	1.27329	0.348561
YMR016C	SOK2	1.27306	0.348304
YCL001W-A	---	1.27277	0.347968
YDR234W	LYS4	1.27266	0.347849
YDR103W	STE5	1.27252	0.347692
YOL029C	---	1.27233	0.347472
YNL219C	ALG9	1.27196	0.347055
YOR117W	RPT5	1.27183	0.346911
YDL014W	NOP1	1.27145	0.346471
YDR076W	RAD55	1.27138	0.346391
YLR439W	MRPL4	1.27118	0.34617
YLR061W	RPL22A	1.27092	0.345871
YMR247C	RKR1	1.27071	0.345633
YJL071W	ARG2	1.27019	0.34505
YIL005W	EPS1	1.27018	0.345034
YGR237C	---	1.26982	0.344628
YJL217W	REE1	1.26901	0.343703
YAL037W	---	1.26893	0.343617
YER163C	---	1.26834	0.342937
YIL061C	SNP1	1.26823	0.342812
YHL011C	PRS3	1.26819	0.342766
YDL157C	---	1.26798	0.342532
YDL031W	DBP10	1.26765	0.342154
YIL030C	SSM4	1.26751	0.341994
YFL003C	MSH4	1.2674	0.341875
YOR091W	TMA46	1.26724	0.341689
YIL066C	RNR3	1.26676	0.341142
YMR294W	JNM1	1.2666	0.340964
YGL188C-A	---	1.26641	0.340745
YPL190C	NAB3	1.26624	0.340555
YLR146C	SPE4	1.26622	0.340526
YKR063C	LAS1	1.26528	0.339453
YKR038C	KAE1	1.26508	0.339224
YKR030W	GMH1	1.265	0.339142
YJL136C	RPS21B	1.26492	0.339051
YNL069C	RPL16B	1.26444	0.338493
YOL087C	---	1.2644	0.338454
YKL106W	AAT1	1.26433	0.338378
YLR067C	PET309	1.26419	0.338218
YPR176C	BET2	1.26399	0.337979
YEL003W	GIM4	1.26341	0.337322
YKL121W	DGR2	1.26325	0.337138
YMR035W	IMP2	1.26245	0.336228
YMR158C-A	---	1.26224	0.335989
YHR103W	SBE22	1.26196	0.335669
YGR248W	SOL4	1.26164	0.335297
YPL001W	HAT1	1.26149	0.335124
YJR094W-A	RPL43B	1.26116	0.334746
YOR090C	PTC5	1.26093	0.334483
YAR042W	SWH1	1.26066	0.334177
YNL262W	POL2	1.26052	0.334023
YDR128W	MTC5	1.26036	0.333838
YCR011C	ADP1	1.26022	0.333672
YER061C	CEM1	1.26008	0.333514
YJR112W	NNF1	1.25996	0.33338
YMR076C	PDS5	1.25938	0.33271
YOR360C	PDE2	1.25885	0.332106
YGL242C	---	1.2588	0.332045
YLR298C	YHC1	1.2584	0.331585
YJR060W	CBF1	1.25832	0.331504
YJL186W	MNN5	1.2583	0.331474
YBR036C	CSG2	1.25783	0.330931
YOR197W	MCA1	1.25677	0.329723
YCL031C	RRP7	1.25676	0.329708
YER016W	BIM1	1.25652	0.329435
YGL192W	IME4	1.2564	0.329299
YOR279C	RFM1	1.25634	0.32923
YOL130W	ALR1	1.25615	0.32901
YNL180C	RHO5	1.25607	0.328922
YDL175C	AIR2	1.25465	0.327283
YKL106C-A	---	1.25403	0.32657
YDR484W	VPS52	1.25393	0.32646
YER017C	AFG3	1.25371	0.3262
YGL240W	DOC1	1.25358	0.326048
YNL001W	DOM34	1.25354	0.326013
YGR080W	TWF1	1.25307	0.325472
YDR098C	GRX3	1.25275	0.325096
YPL174C	NIP100	1.25264	0.324974
YGL044C	RNA15	1.25252	0.324838
YKR054C	DYN1	1.25247	0.324778
YER031C	YPT31	1.25233	0.324618
YBR157C	ICS2	1.25222	0.324488
YDR093W	DNF2	1.25217	0.324428
YOR362C	PRE10	1.252	0.324234
YKL175W	ZRT3	1.25183	0.324036
YLL031C	GPI13	1.25148	0.323631
YDR005C	MAF1	1.25074	0.322777
YBL080C	PET112	1.25071	0.32275
YLR055C	SPT8	1.25044	0.322431
YJL014W	CCT3	1.25041	0.322396
YDR049W	---	1.25028	0.322247
YNL022C	---	1.2501	0.322043
YFL020C	PAU5	1.24999	0.321918
YML069W	POB3	1.24972	0.321602
YAR014C	BUD14	1.24945	0.321296
YKL013C	ARC19	1.24935	0.321173
YDL124W	---	1.24928	0.321102
YDR226W	ADK1	1.24903	0.320803
YIL069C	RPS24B	1.24878	0.320518
YPL250C	ICY2	1.2486	0.320311
YER157W	COG3	1.24775	0.319326
YGR238C	KEL2	1.24735	0.318864
YOR326W	MYO2	1.24722	0.318722
YKL070W	---	1.24709	0.318563
YJL098W	SAP185	1.24709	0.318561
YML088W	UFO1	1.24704	0.318504
YMR062C	ECM40	1.24587	0.317149
YBR014C	GRX7	1.24576	0.317025
YHL048C-A	---	1.2455	0.316723
YGR155W	CYS4	1.24497	0.316107
YMR184W	ADD37	1.24496	0.316095
YJL218W	---	1.24463	0.315718
YLR438C-A	LSM3	1.24449	0.315557
YJL161W	FMP33	1.24435	0.315393
YJR147W	HMS2	1.24407	0.315069
YLR459W	GAB1	1.24406	0.315055
YDR153C	ENT5	1.24398	0.314958
YDR324C	UTP4	1.24395	0.314925
YFR027W	ECO1	1.24348	0.314388
YLR064W	---	1.24344	0.314337
YOR043W	WHI2	1.24308	0.313919
YKL135C	APL2	1.24271	0.313485
YLR047C	FRE8	1.2427	0.313477
YDR378C	LSM6	1.2426	0.313367
YIR019C	MUC1	1.24255	0.313298
YLR450W	HMG2	1.2423	0.313016
YJL047C	RTT101	1.2416	0.312204
YLR166C	SEC10	1.24132	0.311881
YNL246W	VPS75	1.24112	0.311646
YGR249W	MGA1	1.24086	0.311335
YCL004W	PGS1	1.24082	0.311297
YMR183C	SSO2	1.24049	0.310907
YDR196C	---	1.24026	0.310639
YHL029C	OCA5	1.23972	0.310013
YBR171W	SEC66	1.23916	0.309368
YML102W	CAC2	1.23914	0.309334
YBR148W	YSW1	1.23891	0.309074
YBR289W	SNF5	1.23868	0.308799
YJL068C	---	1.23842	0.3085
YBR285W	---	1.23837	0.308445
YHR206W	SKN7	1.23806	0.308081
YPR122W	AXL1	1.23804	0.308055
YBL066C	SEF1	1.23802	0.308035
YHR124W	NDT80	1.23796	0.307959
YAR027W	UIP3	1.23768	0.307633
YER037W	PHM8	1.23734	0.307244
YLR189C	ATG26	1.23705	0.306898
YPL274W	SAM3	1.23668	0.306475
YDR197W	CBS2	1.23591	0.305568
YMR265C	---	1.23586	0.305519
YOR026W	BUB3	1.23561	0.305221
YFR057W	---	1.23529	0.304853
YCR009C	RVS161	1.23487	0.304358
YOR264W	DSE3	1.23466	0.304109
YHR128W	FUR1	1.23444	0.303854
YPR106W	ISR1	1.23443	0.303841
YCR072C	RSA4	1.23442	0.303835
YPR131C	NAT3	1.23416	0.303533
YJL061W	NUP82	1.23398	0.303325
YPL129W	TAF14	1.23394	0.303268
YPL085W	SEC16	1.23353	0.302788
YER156C	---	1.23335	0.302582
YOR262W	---	1.23314	0.302338
YOR175C	ALE1	1.23308	0.302267
YBR117C	TKL2	1.23282	0.301956
YJR040W	GEF1	1.2325	0.301584
YDR027C	VPS54	1.23203	0.301038
YJL176C	SWI3	1.23189	0.30087
YNL224C	SQS1	1.23164	0.300582
YHR098C	SFB3	1.23136	0.300254
YGL122C	NAB2	1.23102	0.299849
YIL065C	FIS1	1.23097	0.299791
YGR135W	PRE9	1.23063	0.299398
YNR030W	ALG12	1.23044	0.299173
YIL156W	UBP7	1.23011	0.298784
YMR239C	RNT1	1.2299	0.298536
YML131W	---	1.22958	0.298164
YDL063C	---	1.22953	0.298107
YDR009W	GAL3	1.22933	0.297867
YMR233W	TRI1	1.22917	0.297689
YMR132C	JLP2	1.22878	0.297225
YAR035C-A	---	1.22859	0.297006
YOR021C	---	1.22851	0.296909
YIR024C	---	1.22849	0.296882
YNR022C	MRPL50	1.2283	0.296658
YOR045W	TOM6	1.22812	0.296457
YLR301W	---	1.22808	0.296399
YOR162C	YRR1	1.22794	0.296243
YOR243C	PUS7	1.22792	0.296216
YHR127W	---	1.22777	0.296041
YLR109W	AHP1	1.2276	0.295835
YKL164C	PIR1	1.22742	0.295626
YCR088W	ABP1	1.22714	0.2953
YNL193W	---	1.22664	0.294707
YCR038C	BUD5	1.2258	0.293725
YMR176W	ECM5	1.22544	0.293303
YDL082W	RPL13A	1.22521	0.29303
YPL134C	ODC1	1.22498	0.292762
YGR081C	SLX9	1.22478	0.292518
YFL018C	LPD1	1.22463	0.292351
YER174C	GRX4	1.22452	0.29222
YIL152W	---	1.22441	0.292087
YLR032W	RAD5	1.22437	0.292034
YIL139C	REV7	1.22378	0.29135
YGR204W	ADE3	1.22361	0.291142
YBR085C-A	---	1.22309	0.290536
YKL052C	ASK1	1.22309	0.290531
YFR011C	---	1.22278	0.290165
YDR038C	ENA5	1.22229	0.289583
YBR035C	PDX3	1.22226	0.289555
YDR387C	---	1.2221	0.28936
YJL193W	---	1.22166	0.288842
YKL212W	SAC1	1.22158	0.288749
YBL009W	ALK2	1.22117	0.28827
YPL111W	CAR1	1.22111	0.288195
YHR072W	ERG7	1.22111	0.288189
YJL097W	PHS1	1.22055	0.287529
YBL031W	SHE1	1.22023	0.287159
YBR192W	RIM2	1.22021	0.287133
YER056C	FCY2	1.22009	0.28699
YNL119W	NCS2	1.21994	0.286814
YER046W	SPO73	1.21982	0.286671
YGR126W	---	1.21955	0.286352
YJL082W	IML2	1.219	0.285701
YOL103W	ITR2	1.21871	0.285354
YOL004W	SIN3	1.21871	0.285352
YOR307C	SLY41	1.21833	0.284904
YBR298C-A	---	1.21825	0.28481
YHL043W	ECM34	1.21811	0.284647
YPR004C	---	1.218	0.284513
YPR128C	ANT1	1.21775	0.284215
YKL016C	ATP7	1.2177	0.284157
YGR096W	TPC1	1.21768	0.284135
YDR085C	AFR1	1.21761	0.284052
YOL002C	IZH2	1.21743	0.283838
YNR007C	ATG3	1.21729	0.283672
YOR120W	GCY1	1.21685	0.283148
YGL091C	NBP35	1.2168	0.283094
YOL112W	MSB4	1.21675	0.283032
YDR377W	ATP17	1.21652	0.282756
YDR405W	MRP20	1.21637	0.282582
YJR074W	MOG1	1.21622	0.282409
YDL107W	MSS2	1.21613	0.282293
YAL039C	CYC3	1.21597	0.282113
YKL024C	URA6	1.21592	0.282046
YDL232W	OST4	1.21555	0.28161
YIL158W	---	1.21555	0.281604
YOR035C	SHE4	1.2153	0.281312
YNL052W	COX5A	1.21506	0.281027
YGL060W	YBP2	1.21475	0.280663
YML064C	TEM1	1.21444	0.280289
YBR262C	---	1.21406	0.279846
YDR195W	REF2	1.2139	0.279648
YJL096W	MRPL49	1.21344	0.279099
YGR016W	---	1.21338	0.279027
YPL076W	GPI2	1.21318	0.27879
YDL052C	SLC1	1.21313	0.278736
YOR142W	LSC1	1.2131	0.278699
YER176W	ECM32	1.21299	0.278572
YKL062W	MSN4	1.21293	0.278497
YDR100W	TVP15	1.21245	0.277921
YIL125W	KGD1	1.21229	0.277734
YOR124C	UBP2	1.21211	0.277525
YJL024C	APS3	1.21198	0.27737
YCL017C	NFS1	1.2116	0.276912
YLR362W	STE11	1.21144	0.276724
YOR286W	---	1.21143	0.276706
YCL045C	---	1.21086	0.276031
YIL051C	MMF1	1.21041	0.275494
YOR018W	ROD1	1.21035	0.275425
YAL061W	BDH2	1.21023	0.275287
YDR247W	VHS1	1.21017	0.275216
YHL026C	---	1.21007	0.275086
YLR214W	FRE1	1.2097	0.274655
YGR175C	ERG1	1.2095	0.274416
YHR123W	EPT1	1.20904	0.273856
YLR378C	SEC61	1.20875	0.273511
YMR008C	PLB1	1.20865	0.273393
YPL159C	PET20	1.2085	0.273223
YJL072C	PSF2	1.20834	0.273021
YCR060W	TAH1	1.20822	0.272887
YML081W	---	1.20798	0.2726
YJL178C	ATG27	1.2079	0.272505
YAL062W	GDH3	1.20784	0.272435
YHR166C	CDC23	1.20783	0.272416
YDR458C	HEH2	1.2078	0.272379
YFL005W	SEC4	1.20775	0.272327
YJL080C	SCP160	1.20766	0.272217
YDL024C	DIA3	1.20726	0.271733
YKL148C	SDH1	1.20718	0.27164
YGR236C	SPG1	1.20706	0.271503
YNR038W	DBP6	1.20702	0.271447
YAR008W	SEN34	1.20675	0.271126
YBR003W	COQ1	1.20663	0.270981
YPR031W	NTO1	1.20654	0.27088
YPL138C	SPP1	1.20653	0.270866
YBR168W	PEX32	1.20646	0.270785
YMR125W	STO1	1.20604	0.270273
YMR257C	PET111	1.20577	0.26996
YJL088W	ARG3	1.20556	0.269697
YJL030W	MAD2	1.20545	0.269574
YMR214W	SCJ1	1.20527	0.269354
YFL034C-B	MOB2	1.20499	0.269027
YJR098C	---	1.20468	0.268651
YER063W	THO1	1.20468	0.26865
YHR204W	MNL1	1.20456	0.268507
YNL021W	HDA1	1.20432	0.268214
YNL281W	HCH1	1.20341	0.267134
YNL056W	OCA2	1.20287	0.266478
YOL148C	SPT20	1.2027	0.266281
YDL021W	GPM2	1.20255	0.266092
YNL204C	SPS18	1.202	0.265431
YCR030C	SYP1	1.20199	0.265428
YBL007C	SLA1	1.20194	0.265365
YAL022C	FUN26	1.20133	0.264634
YNR034W	SOL1	1.20117	0.264436
YNL200C	---	1.20075	0.263936
YDR432W	NPL3	1.2005	0.26364
YNL121C	TOM70	1.20033	0.263426
YNL160W	YGP1	1.20003	0.263076
YMR217W	GUA1	1.2	0.26303
YDR490C	PKH1	1.19992	0.262934
YGL085W	---	1.1998	0.262792
YPL139C	UME1	1.19961	0.262563
YMR168C	CEP3	1.19955	0.262488
YEL022W	GEA2	1.19942	0.262334
YKL047W	---	1.19915	0.262009
YDL213C	NOP6	1.19915	0.262009
YLR354C	TAL1	1.19913	0.261992
YOR284W	HUA2	1.19898	0.261804
YLR243W	---	1.19898	0.261802
YBL093C	ROX3	1.19897	0.2618
YFL009W	CDC4	1.1989	0.26171
YJL066C	MPM1	1.19815	0.260809
YDL112W	TRM3	1.19797	0.260597
YFL034C-A	RPL22B	1.19763	0.260178
YHL020C	OPI1	1.1971	0.259543
YLR008C	PAM18	1.19696	0.259377
YDL127W	PCL2	1.19659	0.258925
YOR256C	TRE2	1.19649	0.25881
YDR254W	CHL4	1.19633	0.25862
YDR380W	ARO10	1.19625	0.258521
YLR091W	---	1.19617	0.258418
YLL054C	---	1.19603	0.258248
YBR286W	APE3	1.19602	0.258245
YLR098C	CHA4	1.19585	0.258033
YLR199C	PBA1	1.19568	0.257832
YNL260C	---	1.19563	0.257769
YGR109W-B	---	1.19562	0.257758
YGL070C	RPB9	1.19519	0.257245
YDR229W	IVY1	1.19502	0.257033
YBR254C	TRS20	1.19494	0.256937
YMR059W	SEN15	1.19453	0.256437
YIL138C	TPM2	1.19451	0.256425
YDR400W	URH1	1.19405	0.255861
YEL063C	CAN1	1.19402	0.255829
YKL074C	MUD2	1.19396	0.255749
YHR011W	DIA4	1.19394	0.255735
YLR001C	---	1.19382	0.255587
YNL090W	RHO2	1.19342	0.255105
YKL040C	NFU1	1.19309	0.254701
YDR414C	ERD1	1.19291	0.25449
YGR010W	NMA2	1.19264	0.254163
YJR095W	SFC1	1.19251	0.254003
YFR003C	YPI1	1.19249	0.253982
YFL046W	FMP32	1.19228	0.253718
YPR163C	TIF3	1.19208	0.25348
YPR091C	---	1.19198	0.25336
YCL005W-A	VMA9	1.19182	0.253162
YNL151C	RPC31	1.19174	0.253069
YHR154W	RTT107	1.19166	0.252973
YDR272W	GLO2	1.19163	0.252939
YGL037C	PNC1	1.19142	0.252684
YEL015W	EDC3	1.19112	0.25232
YML052W	SUR7	1.19099	0.252159
YDR510W	SMT3	1.19073	0.251847
YPR020W	ATP20	1.19049	0.251555
YPL069C	BTS1	1.19014	0.25113
YPL245W	---	1.19004	0.251007
YDR339C	FCF1	1.18982	0.25074
YNL175C	NOP13	1.18977	0.250685
YDL131W	LYS21	1.18962	0.250496
YLR323C	CWC24	1.18948	0.250325
YML010W	SPT5	1.18935	0.250175
YPR145W	ASN1	1.18926	0.250065
YLR138W	NHA1	1.18919	0.249978
YPL106C	SSE1	1.18914	0.249922
YBL047C	EDE1	1.18897	0.249709
YIR021W	MRS1	1.18888	0.249609
YPL260W	---	1.18886	0.249582
YOR298W	MUM3	1.18886	0.249579
YHR005C-A	MRS11	1.18877	0.249469
YBL101W-C	---	1.18838	0.248992
YGL173C	KEM1	1.18793	0.248446
YOR051C	---	1.18792	0.248432
YCR035C	RRP43	1.18784	0.248342
YBR176W	ECM31	1.1878	0.248287
YOR042W	CUE5	1.18771	0.248187
YKL129C	MYO3	1.18743	0.24784
YOR260W	GCD1	1.18738	0.247779
YJR113C	RSM7	1.18727	0.247645
YGL062W	PYC1	1.18711	0.247451
YOL026C	MIM1	1.18701	0.247336
YGR067C	---	1.18696	0.247268
YPR121W	THI22	1.1869	0.247197
YEL037C	RAD23	1.18666	0.24691
YLR413W	---	1.18647	0.246676
YMR021C	MAC1	1.1864	0.246594
YNL123W	NMA111	1.18637	0.246559
YOL070C	NBA1	1.18631	0.246483
YPR006C	ICL2	1.18624	0.246397
YER102W	RPS8B	1.18594	0.24603
YFL042C	---	1.18593	0.246022
YIL026C	IRR1	1.18553	0.245536
YOR068C	VAM10	1.18534	0.245299
YNL018C	---	1.18521	0.245145
YHL016C	DUR3	1.18484	0.24469
YBR088C	POL30	1.18464	0.244445
YOR304C-A	---	1.18463	0.244439
YGR195W	SKI6	1.18451	0.244294
YJR066W	TOR1	1.1843	0.24404
YGL213C	SKI8	1.18413	0.243832
YOL058W	ARG1	1.18404	0.243714
YER044C-A	MEI4	1.18341	0.242952
YJL038C	LOH1	1.18339	0.24293
YNL172W	APC1	1.18322	0.242714
YDL129W	---	1.18291	0.242337
YPR078C	---	1.18289	0.242318
YPL034W	---	1.18288	0.242303
YNL002C	RLP7	1.18183	0.24102
YKL119C	VPH2	1.181	0.240007
YDR291W	HRQ1	1.18077	0.239726
YMR297W	PRC1	1.18076	0.239716
YPL195W	APL5	1.18061	0.239533
YBR236C	ABD1	1.18032	0.239173
YOR355W	GDS1	1.18028	0.239127
YBR138C	---	1.18015	0.23897
YML095C	RAD10	1.17997	0.238747
YDR003W-A	---	1.17974	0.238468
YHR159W	---	1.17929	0.237924
YJL125C	GCD14	1.17925	0.237865
YDR263C	DIN7	1.1785	0.236953
YBR189W	RPS9B	1.17814	0.23651
YNL257C	SIP3	1.17811	0.236471
YDR367W	---	1.17807	0.236421
YML065W	ORC1	1.17793	0.236248
YGR246C	BRF1	1.17792	0.236245
YLR427W	MAG2	1.17789	0.236204
YCR092C	MSH3	1.17784	0.236145
YER060W-A	FCY22	1.17726	0.235436
YCR024C-B	---	1.1757	0.233524
YDR099W	BMH2	1.17545	0.233207
YML120C	NDI1	1.17485	0.232478
YDR494W	RSM28	1.17474	0.232346
YER117W	RPL23B	1.17457	0.232134
YER032W	FIR1	1.17449	0.232033
YGL159W	---	1.17445	0.231979
YLR005W	SSL1	1.1744	0.231927
YJR137C	ECM17	1.17414	0.23161
YHR110W	ERP5	1.1738	0.23119
YER080W	---	1.17372	0.231087
YCR003W	MRPL32	1.17352	0.230843
YOR002W	ALG6	1.1733	0.230569
YBR067C	TIP1	1.17285	0.230022
YBR108W	---	1.17251	0.229597
YLR448W	RPL6B	1.1722	0.229218
YML046W	PRP39	1.1722	0.229214
YCR012W	PGK1	1.17209	0.229078
YDR382W	RPP2B	1.17201	0.228981
YDR525W-A	SNA2	1.17187	0.22881
YDL120W	YFH1	1.17152	0.228378
YJR139C	HOM6	1.17113	0.227899
YDR216W	ADR1	1.17109	0.227848
YOL039W	RPP2A	1.17108	0.227842
YPR140W	TAZ1	1.17104	0.227786
YDR476C	---	1.17038	0.226972
YBR039W	ATP3	1.17022	0.226775
YBR122C	MRPL36	1.1699	0.226383
YDL073W	---	1.16965	0.226073
YIR010W	DSN1	1.16939	0.225758
YOR083W	WHI5	1.16924	0.225568
YNL154C	YCK2	1.16919	0.225511
YLR228C	ECM22	1.16903	0.22531
YBR107C	IML3	1.16901	0.225284
YNR023W	SNF12	1.16871	0.224921
YDR034W-B	---	1.16849	0.224648
YDL194W	SNF3	1.16797	0.224005
YIL079C	AIR1	1.16795	0.223973
YDL036C	PUS9	1.16751	0.223431
YHL023C	RMD11	1.16732	0.223197
YMR127C	SAS2	1.16691	0.222688
YKL001C	MET14	1.16687	0.222648
YML056C	IMD4	1.16669	0.222419
YLR078C	BOS1	1.16648	0.222162
YGR199W	PMT6	1.16613	0.221734
YNL181W	---	1.16604	0.221622
YMR266W	RSN1	1.1659	0.22144
YPL072W	UBP16	1.16563	0.221105
YMR191W	SPG5	1.16507	0.220412
YJL203W	PRP21	1.16488	0.220187
YDR533C	HSP31	1.16471	0.219973
YOR242C	SSP2	1.16399	0.219082
YGL195W	GCN1	1.16391	0.218975
YOR384W	FRE5	1.16373	0.218758
YIL143C	SSL2	1.16365	0.218658
YNL283C	WSC2	1.16354	0.21852
YLL062C	MHT1	1.16316	0.218044
YDL117W	CYK3	1.16282	0.217627
YOR334W	MRS2	1.16267	0.217446
YLR310C	CDC25	1.16253	0.217274
YER014C-A	BUD25	1.16253	0.217272
YOR198C	BFR1	1.16244	0.217155
YDR064W	RPS13	1.16238	0.217077
YCL012C	---	1.162	0.216613
YOL055C	THI20	1.16198	0.216582
YBR227C	MCX1	1.16193	0.216527
YNL249C	MPA43	1.16191	0.216502
YBL002W	HTB2	1.16188	0.216459
YFR048W	RMD8	1.16175	0.216294
YOR233W	KIN4	1.16169	0.216229
YML051W	GAL80	1.16163	0.216152
YCR037C	PHO87	1.16153	0.216024
YKL084W	HOT13	1.16144	0.215912
YAL044W-A	---	1.16135	0.215799
YDL077C	VAM6	1.16132	0.215764
YGR276C	RNH70	1.16118	0.215591
YKR082W	NUP133	1.16108	0.215462
YJL163C	---	1.16104	0.215418
YPR138C	MEP3	1.16099	0.215355
YPR013C	---	1.16054	0.214798
YER152C	---	1.16046	0.214694
YDL108W	KIN28	1.16044	0.214671
YOR193W	PEX27	1.16041	0.21464
YEL053C	MAK10	1.16024	0.214418
YOR181W	LAS17	1.15988	0.213978
YIL108W	---	1.15981	0.213887
YML037C	---	1.15967	0.213716
YDR328C	SKP1	1.15954	0.213553
YJR046W	TAH11	1.15936	0.213333
YDL126C	CDC48	1.15875	0.212567
YGL100W	SEH1	1.15861	0.212398
YHR064C	SSZ1	1.15836	0.212084
YPR052C	NHP6A	1.15834	0.212053
YBR135W	CKS1	1.15828	0.21199
YOR290C	SNF2	1.15826	0.211963
YIL068C	SEC6	1.15826	0.211956
YDR132C	---	1.15814	0.211804
YOR340C	RPA43	1.15786	0.21146
YPR143W	RRP15	1.15779	0.211368
YGL129C	RSM23	1.15742	0.210912
YDR242W	AMD2	1.1574	0.21089
YGR220C	MRPL9	1.15721	0.210645
YHR084W	STE12	1.15707	0.210477
YDR164C	SEC1	1.15695	0.210321
YOR308C	SNU66	1.1568	0.210142
YKR050W	TRK2	1.15661	0.209904
YGL233W	SEC15	1.15654	0.209814
YDR031W	MIC14	1.15646	0.209721
YMR147W	---	1.15632	0.209541
YDR403W	DIT1	1.15598	0.209122
YLR257W	---	1.15587	0.208982
YGL013C	PDR1	1.15573	0.208805
YOL166W-A	---	1.15563	0.208679
YBL030C	PET9	1.1555	0.208522
YEL060C	PRB1	1.15531	0.20828
YNR031C	SSK2	1.15523	0.208183
YBR288C	APM3	1.15508	0.207992
YLR407W	---	1.15502	0.207914
YHR119W	SET1	1.15497	0.20785
YLR377C	FBP1	1.15488	0.207741
YJR076C	CDC11	1.1544	0.207146
YDR517W	GRH1	1.15437	0.207112
YPR037C	ERV2	1.15419	0.206886
YIL106W	MOB1	1.15387	0.206479
YLR390W-A	CCW14	1.15382	0.20642
YLR188W	MDL1	1.15346	0.205967
YNL173C	MDG1	1.1533	0.205766
YIL057C	---	1.15312	0.205548
YNL225C	CNM67	1.15295	0.205329
YKL160W	ELF1	1.15266	0.204968
YBL103C	RTG3	1.15264	0.204936
YCR034W	FEN1	1.15261	0.204907
YER175C	TMT1	1.15252	0.204796
YNL107W	YAF9	1.15231	0.204528
YLR026C	SED5	1.15222	0.204418
YDR097C	MSH6	1.15217	0.204358
YKL208W	CBT1	1.15215	0.204335
YLR315W	NKP2	1.1519	0.204012
YPR075C	OPY2	1.15153	0.203556
YHR106W	TRR2	1.15132	0.20329
YBL029W	---	1.1513	0.203265
YMR179W	SPT21	1.15109	0.203002
YOR044W	IRC23	1.15101	0.202896
YLR283W	---	1.15091	0.202772
YDR480W	DIG2	1.1508	0.202632
YLR306W	UBC12	1.15072	0.202531
YMR295C	---	1.15059	0.202372
YNL024C-A	---	1.1503	0.202007
YPL009C	---	1.15011	0.201767
YML112W	CTK3	1.14925	0.200691
YKL088W	---	1.14907	0.200466
YBL042C	FUI1	1.14832	0.199526
YPR108W-A	---	1.14804	0.199168
YER112W	LSM4	1.14789	0.198987
YHR079C-A	SAE3	1.14776	0.198825
YCL036W	GFD2	1.1473	0.198248
YDR148C	KGD2	1.14686	0.197694
YDL169C	UGX2	1.14682	0.197635
YIL048W	NEO1	1.14652	0.19726
YDR375C	BCS1	1.1462	0.196864
YOR067C	ALG8	1.14601	0.196625
YNL237W	YTP1	1.14577	0.196317
YPL200W	CSM4	1.14576	0.196309
YLR288C	MEC3	1.14564	0.196151
YBL034C	STU1	1.14562	0.196128
YGL179C	TOS3	1.14539	0.195838
YER029C	SMB1	1.14538	0.195829
YBR056W	---	1.14505	0.195412
YDL089W	NUR1	1.1449	0.195219
YHR136C	SPL2	1.14485	0.195164
YPL150W	---	1.14481	0.195107
YPL087W	YDC1	1.14475	0.195036
YGL096W	TOS8	1.14468	0.194944
YPR137W	RRP9	1.14439	0.194574
YMR091C	NPL6	1.14429	0.194454
YKL194C	MST1	1.14395	0.194025
YGR140W	CBF2	1.14308	0.192924
YMR023C	MSS1	1.14279	0.192565
YCL008C	STP22	1.14256	0.192276
YGR210C	---	1.14238	0.19204
YIL092W	---	1.14233	0.191982
YMR282C	AEP2	1.14221	0.191825
YGR186W	TFG1	1.14217	0.191779
YDR035W	ARO3	1.14208	0.191665
YIL155C	GUT2	1.14163	0.191098
YNR055C	HOL1	1.14126	0.190625
YGR224W	AZR1	1.14101	0.190313
YNL144C	---	1.14097	0.190265
YMR236W	TAF9	1.14095	0.190233
YDR014W	RAD61	1.14095	0.190232
YPL271W	ATP15	1.14082	0.190069
YPL084W	BRO1	1.1408	0.190046
YNL044W	YIP3	1.14046	0.189621
YKL209C	STE6	1.14035	0.189477
YCR073C	SSK22	1.13997	0.189
YJL190C	RPS22A	1.13989	0.188892
YOR241W	MET7	1.13978	0.18876
YDR361C	BCP1	1.13928	0.188124
YBR137W	---	1.13916	0.187968
YLR303W	MET17	1.13904	0.187819
YKL220C	FRE2	1.1384	0.187009
YMR104C	YPK2	1.1382	0.18675
YER079W	---	1.13798	0.186472
YGR097W	ASK10	1.13794	0.186426
YML082W	---	1.13792	0.186402
YNL108C	---	1.13787	0.186336
YMR200W	ROT1	1.13785	0.186316
YNL327W	EGT2	1.13777	0.186211
YLR395C	COX8	1.13766	0.186064
YNR032C-A	HUB1	1.13745	0.185804
YNL124W	NAF1	1.13725	0.185555
YER024W	YAT2	1.1372	0.185488
YJL090C	DPB11	1.13706	0.185309
YIL083C	---	1.13695	0.18517
YNL245C	CWC25	1.13688	0.185078
YDR169C-A	---	1.13678	0.184951
YGR048W	UFD1	1.13678	0.184948
YPR139C	VPS66	1.13676	0.184932
YDR050C	TPI1	1.13669	0.184835
YGL263W	COS12	1.1365	0.184601
YDL154W	MSH5	1.13603	0.183998
YHR078W	---	1.13601	0.183974
YMR099C	---	1.13595	0.183904
YNL208W	---	1.13585	0.18377
YPL032C	SVL3	1.13579	0.183692
[truncated: 3,561 more rows]
